# Supplementary material for: Reactome pathway analysis from whole-blood transcriptome reveals unique characteristics of systemic sclerosis patients at the preclinical stage
Source: Front Immunol. 2023 Nov 3;14:1266391. doi: 10.3389/fimmu.2023.1266391 (PMC10654742; doi:10.3389/fimmu.2023.1266391)
Supplement: Supplementary file 3 [file DataSheet_1.xlsx]

## Sheet: HC vs PreSSc (normalized)
Reactome pathway	Root	dr	p	FDR p	drCLASS
ABERRANT REGULATION OF MITOTIC EXIT IN CANCER DUE TO RB1 DEFECTS	Disease	1.01054	0.00218325	0.00458151	PreSSc
ACTIVATED PKN1 STIMULATES TRANSCRIPTION OF AR ANDROGEN RECEPTOR REGULATED GENES KLK2 AND KLK3	Signal Transduction	1.51278	2.45942e-06	4.2016e-05	PreSSc
ACTIVATION OF ANTERIOR HOX GENES IN HINDBRAIN DEVELOPMENT DURING EARLY EMBRYOGENESIS	Developmental Biology	0.776118	0.000148759	0.000542186	PreSSc
ACTIVATION OF ATR IN RESPONSE TO REPLICATION STRESS	Cell Cycle	1.50699	3.8363e-05	0.000209306	PreSSc
ACTIVATION OF NMDA RECEPTORS AND POSTSYNAPTIC EVENTS	Neuronal System	-1.63836	3.83041e-06	5.30511e-05	HC
ACTIVATION OF RAC1	Developmental Biology	-1.20594	0.00457295	0.00857815	HC
ACTIVATION OF THE MRNA UPON BINDING OF THE CAP BINDING COMPLEX AND EIFS AND SUBSEQUENT BINDING TO 43S	Metabolism of proteins	-2.43342	0.00469248	0.00874316	HC
ACTIVATION OF THE PRE REPLICATIVE COMPLEX	Cell Cycle	1.51263	4.49574e-05	0.000233497	PreSSc
ACYL CHAIN REMODELLING OF PC	Metabolism	1.64469	0.000303603	0.000937896	PreSSc
ACYL CHAIN REMODELLING OF PE	Metabolism	1.89817	1.87425e-05	0.000128281	PreSSc
ADAPTIVE IMMUNE SYSTEM	Immune System	-0.890171	0.00189204	0.00406276	HC
ADP SIGNALLING THROUGH P2Y PURINOCEPTOR 12	Hemostasis	-1.65028	0.000513607	0.00141327	HC
ADRENALINE NORADRENALINE INHIBITS INSULIN SECRETION	Metabolism	-1.3302	0.000807764	0.00195989	HC
ANCHORING OF THE BASAL BODY TO THE PLASMA MEMBRANE	Organelle biogenesis and maintenance	0.910621	0.000731863	0.00182396	PreSSc
ANTIGEN ACTIVATES B CELL RECEPTOR BCR LEADING TO GENERATION OF SECOND MESSENGERS	Immune System	0.752875	0.00888533	0.0148566	PreSSc
ANTIMICROBIAL PEPTIDES	Immune System	-1.82792	0.00491922	0.00910439	HC
APC C MEDIATED DEGRADATION OF CELL CYCLE PROTEINS	Cell Cycle	0.927012	0.017792	0.0278964	PreSSc
APOPTOSIS INDUCED DNA FRAGMENTATION	Programmed Cell Death	1.04414	0.00347129	0.00683564	PreSSc
APOPTOTIC CLEAVAGE OF CELLULAR PROTEINS	Programmed Cell Death	-2.47899	1.28374e-05	0.000105622	HC
APOPTOTIC EXECUTION PHASE	Programmed Cell Death	-2.06253	1.64435e-05	0.000123851	HC
AQUAPORIN MEDIATED TRANSPORT	Transport of small molecules	-0.911384	0.00326393	0.00652002	HC
ASPARAGINE N LINKED GLYCOSYLATION	Metabolism of proteins	-0.680037	0.00681321	0.0119447	HC
ATF4 ACTIVATES GENES IN RESPONSE TO ENDOPLASMIC RETICULUM STRESS	Cellular responses to stimuli	1.50329	7.65396e-05	0.000326891	PreSSc
AURKA ACTIVATION BY TPX2	Cell Cycle	0.800673	0.0110217	0.0181368	PreSSc
AUTOPHAGY	Autophagy	0.806198	0.0032216	0.00645096	PreSSc
B WICH COMPLEX POSITIVELY REGULATES RRNA EXPRESSION	Gene expression (Transcription)	-1.0414	0.000703624	0.00177185	HC
BASE EXCISION REPAIR	DNA Repair	1.82143	1.50357e-08	4.1649e-06	PreSSc
BASE EXCISION REPAIR AP SITE FORMATION	Cellular responses to stimuli	2.31482	2.80735e-08	4.26048e-06	PreSSc
BBSOME MEDIATED CARGO TARGETING TO CILIUM	Organelle biogenesis and maintenance	1.12366	0.00188833	0.00406276	PreSSc
BETA OXIDATION OF DECANOYL COA TO OCTANOYL COA COA	Metabolism	1.21402	0.000159708	0.000572056	PreSSc
BETA OXIDATION OF PRISTANOYL COA	Metabolism	1.76912	1.6134e-05	0.000123003	PreSSc
BICARBONATE TRANSPORTERS	Transport of small molecules	0.7731	0.0303527	0.0450539	PreSSc
BILE ACID AND BILE SALT METABOLISM	Metabolism	1.06145	0.00799723	0.0137025	PreSSc
BINDING AND UPTAKE OF LIGANDS BY SCAVENGER RECEPTORS	Vesicle-mediated transport	1.65589	7.34206e-05	0.000321131	PreSSc
BIOLOGICAL OXIDATIONS	Metabolism	1.14694	0.000518684	0.00141785	PreSSc
BIOSYNTHESIS OF THE N GLYCAN PRECURSOR DOLICHOL LIPID LINKED OLIGOSACCHARIDE LLO AND TRANSFER TO A NASCENT PROTEIN	Metabolism of proteins	1.17431	6.9806e-06	7.62083e-05	PreSSc
BIOTIN TRANSPORT AND METABOLISM	Metabolism	1.49569	0.000107549	0.00042968	PreSSc
BLOOD GROUP SYSTEMS BIOSYNTHESIS	Metabolism	1.63776	0.000139482	0.000515153	PreSSc
BMAL1 CLOCK NPAS2 ACTIVATES CIRCADIAN GENE EXPRESSION	Circadian Clock	-1.30782	0.00302487	0.00610114	HC
BUTYRATE RESPONSE FACTOR 1 BRF1 BINDS AND DESTABILIZES MRNA	Metabolism of RNA	-0.987906	0.0236371	0.0358438	HC
CA DEPENDENT EVENTS	Signal Transduction	-1.62459	3.08653e-05	0.00017689	HC
CA2 PATHWAY	Signal Transduction	-0.966321	0.00906161	0.0150906	HC
CALNEXIN CALRETICULIN CYCLE	Metabolism of proteins	-2.50009	6.21686e-05	0.000299262	HC
CARBOXYTERMINAL POST TRANSLATIONAL MODIFICATIONS OF TUBULIN	Metabolism of proteins	1.13867	0.00145568	0.00326056	PreSSc
CARGO CONCENTRATION IN THE ER	Vesicle-mediated transport	1.16245	0.00225254	0.00471502	PreSSc
CARGO RECOGNITION FOR CLATHRIN MEDIATED ENDOCYTOSIS	Vesicle-mediated transport	-1.28046	0.000560021	0.00148678	HC
CARGO TRAFFICKING TO THE PERICILIARY MEMBRANE	Organelle biogenesis and maintenance	1.29669	2.133e-05	0.000137405	PreSSc
CASPASE ACTIVATION VIA EXTRINSIC APOPTOTIC SIGNALLING PATHWAY	Programmed Cell Death	1.23975	0.00519858	0.00951546	PreSSc
CD209 DC SIGN SIGNALING	Immune System	-3.13006	2.38846e-06	4.2016e-05	HC
CD22 MEDIATED BCR REGULATION	Immune System	1.70517	6.81663e-05	0.000312352	PreSSc
CD28 CO STIMULATION	Immune System	-2.38612	1.72918e-05	0.000124747	HC
CD28 DEPENDENT PI3K AKT SIGNALING	Signal Transduction	-2.18976	1.87313e-05	0.000128281	HC
CD28 DEPENDENT VAV1 PATHWAY	Immune System	-2.95225	3.24427e-05	0.000183401	HC
CELL CELL COMMUNICATION	Cell-Cell communication	-2.03487	1.02726e-05	9.27884e-05	HC
CELL CYCLE CHECKPOINTS	Cell Cycle	0.860656	0.000259962	0.000821401	PreSSc
CELL DEATH SIGNALLING VIA NRAGE NRIF AND NADE	Signal Transduction	-0.661972	0.0123015	0.020005	HC
CELLULAR RESPONSE TO HEAT STRESS	Cellular responses to stimuli	-1.52065	0.000164996	0.000583455	HC
CELLULAR RESPONSES TO EXTERNAL STIMULI	Cellular responses to stimuli	-1.41299	0.0029392	0.00594543	HC
CELLULAR SENESCENCE	Cellular responses to stimuli	-1.03916	0.00310148	0.00624051	HC
CHROMATIN MODIFYING ENZYMES	Chromatin organization	-0.703503	0.0198297	0.0305723	HC
CHROMOSOME MAINTENANCE	Cell Cycle	1.24872	1.03176e-06	2.59915e-05	PreSSc
CILIUM ASSEMBLY	Organelle biogenesis and maintenance	1.18309	6.80238e-05	0.000312352	PreSSc
CIRCADIAN CLOCK	Circadian Clock	-1.36712	0.000613935	0.00160434	HC
CITRIC ACID CYCLE TCA CYCLE	Metabolism	1.1043	0.0006114	0.00160276	PreSSc
CLASS B 2 SECRETIN FAMILY RECEPTORS	Signal Transduction	1.3593	8.76719e-06	8.47155e-05	PreSSc
CLASS I PEROXISOMAL MEMBRANE PROTEIN IMPORT	Protein localization	1.6856	7.78621e-06	7.89066e-05	PreSSc
CLATHRIN MEDIATED ENDOCYTOSIS	Vesicle-mediated transport	-1.66844	0.000277292	0.000863032	HC
COBALAMIN CBL VITAMIN B12 TRANSPORT AND METABOLISM	Metabolism	1.3078	0.000198669	0.0006694	PreSSc
COLLAGEN BIOSYNTHESIS AND MODIFYING ENZYMES	Extracellular matrix organization	1.70683	1.846e-05	0.000128281	PreSSc
COLLAGEN CHAIN TRIMERIZATION	Extracellular matrix organization	1.61733	0.000167796	0.00059084	PreSSc
COLLAGEN DEGRADATION	Extracellular matrix organization	1.602	0.000139373	0.000515153	PreSSc
COLLAGEN FORMATION	Extracellular matrix organization	0.95618	0.00116895	0.00269086	PreSSc
COMPLEMENT CASCADE	Immune System	1.23605	0.000630953	0.0016334	PreSSc
COMPLEX I BIOGENESIS	Metabolism	1.49136	6.9572e-05	0.000313963	PreSSc
CONDENSATION OF PROPHASE CHROMOSOMES	Cell Cycle	1.48002	9.29079e-07	2.59915e-05	PreSSc
CONSTITUTIVE SIGNALING BY ABERRANT PI3K IN CANCER	Disease	-1.01313	0.000320586	0.000983052	HC
CONSTITUTIVE SIGNALING BY AKT1 E17K IN CANCER	Disease	-1.76921	0.000627036	0.00162833	HC
CONSTITUTIVE SIGNALING BY EGFRVIII	Disease	-1.85915	6.9887e-06	7.62083e-05	HC
CONSTITUTIVE SIGNALING BY LIGAND RESPONSIVE EGFR CANCER VARIANTS	Disease	-1.52989	0.00019501	0.000661441	HC
CONVERSION FROM APC C CDC20 TO APC C CDH1 IN LATE ANAPHASE	Cell Cycle	0.907114	0.00556893	0.0100823	PreSSc
COOPERATION OF PDCL PHLP1 AND TRIC CCT IN G PROTEIN BETA FOLDING	Metabolism of proteins	-1.25449	0.0133863	0.0216843	HC
COPI DEPENDENT GOLGI TO ER RETROGRADE TRAFFIC	Vesicle-mediated transport	-0.894215	0.000913585	0.00216911	HC
COPI INDEPENDENT GOLGI TO ER RETROGRADE TRAFFIC	Vesicle-mediated transport	-0.918172	0.0113213	0.0185562	HC
COPI MEDIATED ANTEROGRADE TRANSPORT	Metabolism of proteins	-1.43647	0.000488709	0.00135825	HC
COPII MEDIATED VESICLE TRANSPORT	Vesicle-mediated transport	1.22138	2.8377e-05	0.000168438	PreSSc
COSTIMULATION BY THE CD28 FAMILY	Immune System	-2.33713	3.05848e-07	1.79858e-05	HC
CREATION OF C4 AND C2 ACTIVATORS	Immune System	1.74744	6.28692e-05	0.000299262	PreSSc
CREB1 PHOSPHORYLATION THROUGH NMDA RECEPTOR MEDIATED ACTIVATION OF RAS SIGNALING	Neuronal System	-1.54963	0.000373355	0.00111604	HC
CRISTAE FORMATION	Organelle biogenesis and maintenance	2.48436	7.4188e-08	7.70627e-06	PreSSc
CROSS PRESENTATION OF SOLUBLE EXOGENOUS ANTIGENS ENDOSOMES	Immune System	1.35101	0.00202676	0.00428559	PreSSc
CTLA4 INHIBITORY SIGNALING	Immune System	-1.42031	0.000451876	0.0012816	HC
CYTOSOLIC SENSORS OF PATHOGEN ASSOCIATED DNA	Immune System	-1.44029	0.00784364	0.013495	HC
CYTOSOLIC SULFONATION OF SMALL MOLECULES	Metabolism	1.12998	0.00138429	0.00311746	PreSSc
CYTOSOLIC TRNA AMINOACYLATION	Metabolism of proteins	-0.77694	0.0219078	0.0335893	HC
DAG AND IP3 SIGNALING	Signal Transduction	-1.66568	1.92961e-05	0.000128281	HC
DAP12 INTERACTIONS	Immune System	-2.27031	3.78222e-06	5.30511e-05	HC
DAP12 SIGNALING	Immune System	-2.27031	3.78222e-06	5.30511e-05	HC
DARPP 32 EVENTS	Signal Transduction	-1.43217	0.00276649	0.00566245	HC
DEACTIVATION OF THE BETA CATENIN TRANSACTIVATING COMPLEX	Signal Transduction	-1.73453	0.00236715	0.00494246	HC
DEADENYLATION DEPENDENT MRNA DECAY	Metabolism of RNA	-1.58089	4.36676e-05	0.000232603	HC
DEADENYLATION OF MRNA	Metabolism of RNA	-2.63705	4.25474e-07	1.86089e-05	HC
DEATH RECEPTOR SIGNALLING	Signal Transduction	-1.31315	0.00104264	0.00242698	HC
DEFECTS IN COBALAMIN B12 METABOLISM	Disease	1.26219	0.000243462	0.000778027	PreSSc
DEFECTS IN VITAMIN AND COFACTOR METABOLISM	Disease	1.27414	0.000266097	0.00083444	PreSSc
DEPOSITION OF NEW CENPA CONTAINING NUCLEOSOMES AT THE CENTROMERE	Cell Cycle	1.83389	8.98115e-08	8.29259e-06	PreSSc
DEVELOPMENTAL BIOLOGY	Developmental Biology	-1.3318	0.000244362	0.000778027	HC
DISASSEMBLY OF THE DESTRUCTION COMPLEX AND RECRUITMENT OF AXIN TO THE MEMBRANE	Signal Transduction	-1.54612	0.000242047	0.000776606	HC
DISEASES ASSOCIATED WITH GLYCOSYLATION PRECURSOR BIOSYNTHESIS	Disease	1.36103	0.000661031	0.00169542	PreSSc
DISEASES ASSOCIATED WITH N GLYCOSYLATION OF PROTEINS	Disease	1.40538	0.000480292	0.00134385	PreSSc
DISEASES OF CARBOHYDRATE METABOLISM	Disease	1.65587	0.000124311	0.00047825	PreSSc
DISEASES OF DNA REPAIR	Disease	1.6127	1.92951e-05	0.000128281	PreSSc
DISEASES OF GLYCOSYLATION	Disease	0.690298	0.0267822	0.040179	PreSSc
DISEASES OF METABOLISM	Disease	1.10584	0.000921847	0.00218249	PreSSc
DISEASES OF MITOTIC CELL CYCLE	Disease	0.782493	0.027842	0.0416877	PreSSc
DISEASES OF SIGNAL TRANSDUCTION BY GROWTH FACTOR RECEPTORS AND SECOND MESSENGERS	Disease	-1.34535	4.22534e-05	0.000228004	HC
DNA DAMAGE BYPASS	DNA Repair	1.7326	7.6308e-05	0.000326891	PreSSc
DNA DAMAGE TELOMERE STRESS INDUCED SENESCENCE	Cellular responses to stimuli	2.39027	3.69917e-07	1.80824e-05	PreSSc
DNA DOUBLE STRAND BREAK REPAIR	DNA Repair	0.6968	0.00180556	0.00392781	PreSSc
DNA DOUBLE STRAND BREAK RESPONSE	DNA Repair	0.854529	0.00673221	0.0118527	PreSSc
DNA REPAIR	DNA Repair	1.56054	2.34001e-08	4.26048e-06	PreSSc
DNA REPLICATION	DNA Replication	1.07941	0.00315143	0.0063257	PreSSc
DNA STRAND ELONGATION	Cell Cycle	1.25834	0.000200749	0.00067267	PreSSc
DOWNREGULATION OF ERBB2 SIGNALING	Signal Transduction	-1.26252	0.0213842	0.0328471	HC
DOWNREGULATION OF SMAD2 3 SMAD4 TRANSCRIPTIONAL ACTIVITY	Signal Transduction	-2.78649	7.02738e-05	0.000313963	HC
DOWNREGULATION OF TGF BETA RECEPTOR SIGNALING	Signal Transduction	-2.08336	0.00153065	0.00338523	HC
DOWNSTREAM SIGNAL TRANSDUCTION	Signal Transduction	-1.49008	0.000947846	0.00223767	HC
DOWNSTREAM SIGNALING OF ACTIVATED FGFR1	Signal Transduction	-2.25737	1.03191e-06	2.59915e-05	HC
DOWNSTREAM SIGNALING OF ACTIVATED FGFR2	Signal Transduction	-2.25737	1.03191e-06	2.59915e-05	HC
DOWNSTREAM SIGNALING OF ACTIVATED FGFR3	Signal Transduction	-2.25737	1.03191e-06	2.59915e-05	HC
DOWNSTREAM SIGNALING OF ACTIVATED FGFR4	Signal Transduction	-2.25737	1.03191e-06	2.59915e-05	HC
E2F MEDIATED REGULATION OF DNA REPLICATION	Cell Cycle	0.959557	0.00636509	0.0113021	PreSSc
E3 UBIQUITIN LIGASES UBIQUITINATE TARGET PROTEINS	Metabolism of proteins	0.810867	0.0313702	0.0463854	PreSSc
EFFECTS OF PIP2 HYDROLYSIS	Signal Transduction	-0.874514	0.0119651	0.0194961	HC
EGR2 AND SOX10 MEDIATED INITIATION OF SCHWANN CELL MYELINATION	Developmental Biology	1.06851	0.00835132	0.0141632	PreSSc
ELASTIC FIBRE FORMATION	Extracellular matrix organization	1.24068	0.0054492	0.00988708	PreSSc
ENERGY DEPENDENT REGULATION OF MTOR BY LKB1 AMPK	Signal Transduction	-0.745462	0.0303612	0.0450539	HC
EPH EPHRIN MEDIATED REPULSION OF CELLS	Developmental Biology	0.893427	0.000772343	0.00190101	PreSSc
EPH EPHRIN SIGNALING	Developmental Biology	-1.26441	0.0015317	0.00338523	HC
EPHB MEDIATED FORWARD SIGNALING	Developmental Biology	-1.85402	0.00134272	0.00304033	HC
EPIGENETIC REGULATION OF GENE EXPRESSION	Gene expression (Transcription)	-1.62142	2.3918e-06	4.2016e-05	HC
ER QUALITY CONTROL COMPARTMENT ERQC	Metabolism of proteins	-2.50009	6.21686e-05	0.000299262	HC
ERYTHROPOIETIN ACTIVATES PHOSPHOINOSITIDE 3 KINASE PI3K	Signal Transduction	-2.90743	2.96512e-06	4.58226e-05	HC
ESR MEDIATED SIGNALING	Signal Transduction	-0.993683	0.0018301	0.00397079	HC
ESTROGEN DEPENDENT NUCLEAR EVENTS DOWNSTREAM OF ESR MEMBRANE SIGNALING	Signal Transduction	-1.28134	0.00056096	0.00148678	HC
EUKARYOTIC TRANSLATION ELONGATION	Metabolism of proteins	-2.42847	0.00724943	0.0125768	HC
EUKARYOTIC TRANSLATION INITIATION	Metabolism of proteins	-2.34357	0.00408042	0.00781298	HC
EXPORT OF VIRAL RIBONUCLEOPROTEINS FROM NUCLEUS	Disease	-1.99069	2.35614e-05	0.00014833	HC
EXTENSION OF TELOMERES	Cell Cycle	1.45974	3.16428e-05	0.000180104	PreSSc
EXTRA NUCLEAR ESTROGEN SIGNALING	Signal Transduction	-1.83698	1.12951e-05	0.000100927	HC
FACTORS INVOLVED IN MEGAKARYOCYTE DEVELOPMENT AND PLATELET PRODUCTION	Hemostasis	-1.85786	5.46355e-06	6.87911e-05	HC
FATTY ACID METABOLISM	Metabolism	0.882895	0.000733094	0.00182396	PreSSc
FCERI MEDIATED CA 2 MOBILIZATION	Immune System	1.19946	0.000665292	0.00169588	PreSSc
FCERI MEDIATED MAPK ACTIVATION	Immune System	1.00469	0.000773216	0.00190101	PreSSc
FCERI MEDIATED NF KB ACTIVATION	Immune System	1.54142	4.29967e-05	0.000230518	PreSSc
FCGAMMA RECEPTOR FCGR DEPENDENT PHAGOCYTOSIS	Immune System	-1.26765	7.92626e-05	0.000332663	HC
FCGR ACTIVATION	Immune System	1.01372	0.00015108	0.000545858	PreSSc
FGFR2 ALTERNATIVE SPLICING	Signal Transduction	-1.04289	0.013519	0.0218142	HC
FLT3 SIGNALING	Immune System	-1.5604	0.000850862	0.00204354	HC
FLT3 SIGNALING IN DISEASE	Signal Transduction	-2.18079	5.43407e-05	0.000274409	HC
FORMATION OF THE BETA CATENIN TCF TRANSACTIVATING COMPLEX	Signal Transduction	-0.872633	0.0267836	0.040179	HC
FOXO MEDIATED TRANSCRIPTION	Gene expression (Transcription)	-1.08009	0.00069889	0.00177066	HC
FOXO MEDIATED TRANSCRIPTION OF CELL DEATH GENES	Gene expression (Transcription)	-0.781836	0.025383	0.0383515	HC
G ALPHA 12 13 SIGNALLING EVENTS	Signal Transduction	-1.11197	0.000211736	0.000701593	HC
G ALPHA Q SIGNALLING EVENTS	Signal Transduction	-1.10572	6.57428e-05	0.000306923	HC
G ALPHA S SIGNALLING EVENTS	Signal Transduction	1.17095	1.18549e-05	0.000103699	PreSSc
G PROTEIN ACTIVATION	Signal Transduction	-1.33124	0.000797285	0.00194866	HC
G PROTEIN BETA GAMMA SIGNALLING	Signal Transduction	-2.09456	0.000180386	0.000624586	HC
G PROTEIN MEDIATED EVENTS	Signal Transduction	-1.47897	0.000394952	0.00116799	HC
G2 M CHECKPOINTS	Cell Cycle	1.18848	0.000349666	0.0010528	PreSSc
G2 M DNA DAMAGE CHECKPOINT	Cell Cycle	1.53026	2.42908e-06	4.2016e-05	PreSSc
GABA B RECEPTOR ACTIVATION	Neuronal System	-1.08129	0.00128713	0.00293042	HC
GAMMA CARBOXYLATION HYPUSINE FORMATION AND ARYLSULFATASE ACTIVATION	Metabolism of proteins	1.56378	0.000114254	0.000449171	PreSSc
GENE AND PROTEIN EXPRESSION BY JAK STAT SIGNALING AFTER INTERLEUKIN 12 STIMULATION	Immune System	-2.65169	0.000256321	0.000812989	HC
GENE SILENCING BY RNA	Gene expression (Transcription)	-0.96938	0.000271207	0.000847266	HC
GENERATION OF SECOND MESSENGER MOLECULES	Immune System	-3.07958	1.85755e-05	0.000128281	HC
GLOBAL GENOME NUCLEOTIDE EXCISION REPAIR GG NER	DNA Repair	0.743043	0.0153398	0.0243735	PreSSc
GLUCAGON LIKE PEPTIDE 1 GLP1 REGULATES INSULIN SECRETION	Metabolism	-1.65522	8.31674e-05	0.000345561	HC
GLUCAGON SIGNALING IN METABOLIC REGULATION	Metabolism	-1.18058	0.000876801	0.00209374	HC
GLUCOSE METABOLISM	Metabolism	-1.62727	1.52863e-05	0.000119839	HC
GLUCURONIDATION	Metabolism	1.63518	2.47144e-06	4.2016e-05	PreSSc
GLUTAMATE NEUROTRANSMITTER RELEASE CYCLE	Neuronal System	-1.37418	0.000517756	0.00141785	HC
GLUTATHIONE CONJUGATION	DNA Repair	2.20694	3.46298e-07	1.79858e-05	PreSSc
GLYCEROPHOSPHOLIPID BIOSYNTHESIS	Metabolism	0.774676	0.00748108	0.0129247	PreSSc
GLYCOLYSIS	Metabolism	-1.93243	7.96128e-06	7.9062e-05	HC
GLYCOSAMINOGLYCAN METABOLISM	Metabolism	1.17613	0.00102264	0.00238713	PreSSc
GLYCOSPHINGOLIPID METABOLISM	Metabolism	1.21823	0.00048336	0.00134789	PreSSc
GLYOXYLATE METABOLISM AND GLYCINE DEGRADATION	Metabolism	1.74295	1.90978e-05	0.000128281	PreSSc
GOLGI ASSOCIATED VESICLE BIOGENESIS	Vesicle-mediated transport	-1.32293	4.45053e-05	0.000232603	HC
GOLGI CISTERNAE PERICENTRIOLAR STACK REORGANIZATION	Cell Cycle	0.807765	0.00453814	0.00853212	PreSSc
GOLGI TO ER RETROGRADE TRANSPORT	Vesicle-mediated transport	-1.08222	0.000522028	0.00142231	HC
GPVI MEDIATED ACTIVATION CASCADE	Hemostasis	-2.05402	7.83229e-05	0.000332073	HC
HCMV EARLY EVENTS	Disease	-0.85551	0.00655181	0.0115596	HC
HCMV INFECTION	Disease	-0.751357	0.0113972	0.0186072	HC
HDR THROUGH HOMOLOGOUS RECOMBINATION HRR	DNA Repair	0.835603	0.0183044	0.0285384	PreSSc
HDR THROUGH SINGLE STRAND ANNEALING SSA	DNA Repair	1.43196	1.66924e-05	0.000123851	PreSSc
HEME BIOSYNTHESIS	Metabolism	1.65277	2.90728e-05	0.000168948	PreSSc
HEMOSTASIS	Hemostasis	-0.814698	0.000534234	0.00143673	HC
HIV ELONGATION ARREST AND RECOVERY	Disease	-1.7629	2.4652e-07	1.62523e-05	HC
HIV INFECTION	Disease	-1.22585	0.00341197	0.00674506	HC
HIV LIFE CYCLE	Disease	-1.31304	0.000110608	0.000439786	HC
HIV TRANSCRIPTION INITIATION	Disease	1.04883	0.000412971	0.00120414	PreSSc
HOMOLOGOUS DNA PAIRING AND STRAND EXCHANGE	DNA Repair	1.43196	1.66924e-05	0.000123851	PreSSc
HOMOLOGY DIRECTED REPAIR	DNA Repair	1.38861	2.54247e-07	1.62523e-05	PreSSc
HOST INTERACTIONS OF HIV FACTORS	Disease	-1.44467	0.00443652	0.00835998	HC
HS GAG BIOSYNTHESIS	Metabolism	1.6698	7.01883e-05	0.000313963	PreSSc
HS GAG DEGRADATION	Metabolism	1.86719	1.14563e-05	0.000101279	PreSSc
HYALURONAN UPTAKE AND DEGRADATION	Metabolism	1.02313	0.00677328	0.0118998	PreSSc
INFECTION WITH MYCOBACTERIUM TUBERCULOSIS	Disease	-1.68491	0.0109321	0.0180249	HC
INFECTIOUS DISEASE	Disease	-1.49075	0.000764271	0.00189021	HC
INFLAMMASOMES	Immune System	-0.994086	0.0166089	0.0261898	HC
INFLUENZA INFECTION	Disease	-1.80009	0.00867584	0.0145944	HC
INHIBITION OF DNA RECOMBINATION AT TELOMERE	Cell Cycle	0.715901	0.0053496	0.00977036	PreSSc
INHIBITION OF THE PROTEOLYTIC ACTIVITY OF APC C REQUIRED FOR THE ONSET OF ANAPHASE BY MITOTIC SPINDLE CHECKPOINT COMPON	Cell Cycle	1.22987	0.000605034	0.00159109	PreSSc
INITIAL TRIGGERING OF COMPLEMENT	Immune System	1.74744	6.28692e-05	0.000299262	PreSSc
INNATE IMMUNE SYSTEM	Immune System	-0.981201	0.0188488	0.0293172	HC
INOSITOL PHOSPHATE METABOLISM	Metabolism	-2.10361	8.64146e-07	2.59915e-05	HC
INSULIN RECEPTOR SIGNALLING CASCADE	Signal Transduction	-1.20291	0.000177259	0.000616328	HC
INTEGRATION OF ENERGY METABOLISM	Metabolism	-1.66693	5.72461e-05	0.000281488	HC
INTERACTIONS OF REV WITH HOST CELLULAR PROTEINS	Disease	-1.90197	1.49225e-05	0.000118101	HC
INTERACTIONS OF VPR WITH HOST CELLULAR PROTEINS	Disease	-1.53671	9.34018e-05	0.000377732	HC
INTERLEUKIN 1 FAMILY SIGNALING	Immune System	1.26659	5.23928e-05	0.000268755	PreSSc
INTERLEUKIN 1 SIGNALING	Immune System	1.40848	0.00012148	0.000471728	PreSSc
INTERLEUKIN 12 FAMILY SIGNALING	Immune System	-2.42451	0.000136181	0.000512064	HC
INTERLEUKIN 12 SIGNALING	Immune System	-2.51848	6.52978e-05	0.000306568	HC
INTERLEUKIN 2 FAMILY SIGNALING	Immune System	-2.38017	5.35557e-05	0.000273036	HC
INTERLEUKIN 20 FAMILY SIGNALING	Immune System	-1.38758	0.00175351	0.00382459	HC
INTERLEUKIN 3 INTERLEUKIN 5 AND GM CSF SIGNALING	Immune System	-2.29992	2.79688e-05	0.000168421	HC
INTERLEUKIN 35 SIGNALLING	Immune System	-2.40139	0.000416859	0.00120891	HC
INTERLEUKIN 37 SIGNALING	Immune System	-1.19419	0.00199577	0.00424165	HC
INTERLEUKIN 4 AND INTERLEUKIN 13 SIGNALING	Signal Transduction	-2.01693	1.36676e-05	0.00011027	HC
INTERLEUKIN 6 FAMILY SIGNALING	Immune System	-2.49556	0.000379995	0.00112777	HC
INTERLEUKIN 7 SIGNALING	Immune System	-3.16714	2.97764e-06	4.58226e-05	HC
INTERLEUKIN RECEPTOR SHC SIGNALING	Immune System	-2.68111	7.11328e-06	7.62083e-05	HC
INTRA GOLGI AND RETROGRADE GOLGI TO ER TRAFFIC	Vesicle-mediated transport	-0.810087	0.00164219	0.00361979	HC
INTRACELLULAR SIGNALING BY SECOND MESSENGERS	Signal Transduction	-1.10341	8.55846e-05	0.000352083	HC
INTRAFLAGELLAR TRANSPORT	Organelle biogenesis and maintenance	1.16693	0.000504045	0.0013962	PreSSc
INTRINSIC PATHWAY OF FIBRIN CLOT FORMATION	Hemostasis	1.62688	0.000440775	0.00125871	PreSSc
ION CHANNEL TRANSPORT	Transport of small molecules	-1.1688	3.27559e-06	4.77546e-05	HC
ION HOMEOSTASIS	Muscle contraction	-0.88598	0.00630451	0.0112185	HC
ION TRANSPORT BY P TYPE ATPASES	Transport of small molecules	-2.01862	7.38807e-06	7.72495e-05	HC
IRE1ALPHA ACTIVATES CHAPERONES	Cellular responses to stimuli	-0.9291	0.00817856	0.0139386	HC
IRS MEDIATED SIGNALLING	Signal Transduction	-0.955222	0.00197066	0.00420932	HC
KERATAN SULFATE BIOSYNTHESIS	Metabolism	1.35919	0.001851	0.00400565	PreSSc
KERATAN SULFATE KERATIN METABOLISM	Metabolism	1.27156	0.000960082	0.00225375	PreSSc
LAMININ INTERACTIONS	Extracellular matrix organization	1.04008	0.00693527	0.0121076	PreSSc
LEISHMANIA INFECTION	Disease	-0.744869	0.00847198	0.0143385	HC
MAPK FAMILY SIGNALING CASCADES	Signal Transduction	-1.22667	7.49711e-05	0.000325452	HC
MAPK TARGETS NUCLEAR EVENTS MEDIATED BY MAP KINASES	Immune System	-1.66598	0.000895745	0.00213285	HC
MAPK6 MAPK4 SIGNALING	Signal Transduction	-1.13181	0.0149448	0.023883	HC
MATURATION OF SARS COV 2 SPIKE PROTEIN	Disease	-2.28562	0.000143017	0.000525874	HC
MEIOSIS	Cell Cycle	1.6181	4.53631e-08	5.38525e-06	PreSSc
MEIOTIC RECOMBINATION	Cell Cycle	1.4306	2.07342e-05	0.00013461	PreSSc
MEIOTIC SYNAPSIS	Cell Cycle	2.1682	4.79413e-07	1.97757e-05	PreSSc
MEMBRANE TRAFFICKING	Vesicle-mediated transport	-1.15681	7.34235e-05	0.000321131	HC
MET ACTIVATES PTK2 SIGNALING	Signal Transduction	1.30251	0.00284559	0.00581004	PreSSc
MET PROMOTES CELL MOTILITY	Signal Transduction	1.12661	0.00118038	0.00270965	PreSSc
METABOLISM OF COFACTORS	Metabolism	1.71131	7.06511e-05	0.000313963	PreSSc
METABOLISM OF FAT SOLUBLE VITAMINS	Metabolism	1.55675	0.000453554	0.00128199	PreSSc
METABOLISM OF FOLATE AND PTERINES	Metabolism	0.889758	0.0158341	0.0251109	PreSSc
METABOLISM OF POLYAMINES	Metabolism	1.36864	0.00129839	0.00294799	PreSSc
METABOLISM OF PORPHYRINS	Metabolism	1.65277	2.90728e-05	0.000168948	PreSSc
METABOLISM OF RNA	Metabolism of RNA	-1.46505	0.000417516	0.00120891	HC
METABOLISM OF VITAMINS AND COFACTORS	Metabolism	1.3012	1.24786e-05	0.000104744	PreSSc
METABOLISM OF WATER SOLUBLE VITAMINS AND COFACTORS	Metabolism	1.0986	2.47748e-06	4.2016e-05	PreSSc
MHC CLASS II ANTIGEN PRESENTATION	Immune System	-1.2034	0.00124819	0.00284959	HC
MICRORNA MIRNA BIOGENESIS	Gene expression (Transcription)	-1.39752	0.000145754	0.000533576	HC
MISCELLANEOUS TRANSPORT AND BINDING EVENTS	Transport of small molecules	-1.07287	0.0019164	0.00410445	HC
MITOCHONDRIAL BIOGENESIS	Organelle biogenesis and maintenance	0.660411	0.00266627	0.00548433	PreSSc
MITOCHONDRIAL FATTY ACID BETA OXIDATION	Metabolism	1.16895	0.000265307	0.00083444	PreSSc
MITOCHONDRIAL PROTEIN IMPORT	Protein localization	1.21139	0.0001372	0.000513572	PreSSc
MITOCHONDRIAL TRANSLATION	Metabolism of proteins	1.51255	3.66766e-05	0.000201843	PreSSc
MITOCHONDRIAL TRNA AMINOACYLATION	Metabolism of proteins	0.988457	0.000663763	0.00169588	PreSSc
MITOTIC G1 PHASE AND G1 S TRANSITION	Cell Cycle	1.05244	0.00339148	0.006733	PreSSc
MITOTIC PROPHASE	Cell Cycle	-0.768217	0.000670655	0.00170432	HC
MOLECULES ASSOCIATED WITH ELASTIC FIBRES	Extracellular matrix organization	1.23732	0.00567003	0.010243	PreSSc
MRNA SPLICING	Metabolism of RNA	-1.71667	0.00011459	0.000449171	HC
MRNA SPLICING MINOR PATHWAY	Metabolism of RNA	-2.04463	2.87867e-05	0.000168948	HC
MTOR SIGNALLING	Signal Transduction	-1.4135	0.000101603	0.000407885	HC
N GLYCAN ANTENNAE ELONGATION	Metabolism of proteins	-1.39827	0.00148036	0.00329806	HC
N GLYCAN ANTENNAE ELONGATION IN THE MEDIAL TRANS GOLGI	Metabolism of proteins	-1.72235	1.32256e-05	0.00010775	HC
N GLYCAN TRIMMING IN THE ER AND CALNEXIN CALRETICULIN CYCLE	Metabolism of proteins	-1.92644	0.000573294	0.0015124	HC
NCAM1 INTERACTIONS	Developmental Biology	1.94877	7.43677e-06	7.72495e-05	PreSSc
NEF MEDIATES DOWN MODULATION OF CELL SURFACE RECEPTORS BY RECRUITING THEM TO CLATHRIN ADAPTERS	Disease	-2.01962	0.00359014	0.00705297	HC
NEGATIVE REGULATION OF THE PI3K AKT NETWORK	Signal Transduction	-1.08472	0.000401465	0.00118304	HC
NEGATIVE REGULATORS OF DDX58 IFIH1 SIGNALING	Immune System	1.51871	0.0143115	0.0230037	PreSSc
NEPHRIN FAMILY INTERACTIONS	Cell-Cell communication	-1.89621	9.36376e-05	0.000377732	HC
NERVOUS SYSTEM DEVELOPMENT	Signal Transduction	-1.27422	0.00185581	0.00400565	HC
NETRIN 1 SIGNALING	Developmental Biology	1.01769	0.000724625	0.00181495	PreSSc
NEURONAL SYSTEM	Neuronal System	-0.998324	0.00013051	0.000495222	HC
NEUROTRANSMITTER RECEPTORS AND POSTSYNAPTIC SIGNAL TRANSMISSION	Neuronal System	-1.24106	0.000478994	0.00134385	HC
NEUROTRANSMITTER RELEASE CYCLE	Neuronal System	-1.48626	0.000186257	0.000636952	HC
NEUTROPHIL DEGRANULATION	Immune System	-1.03677	0.0280355	0.0419019	HC
NGF STIMULATED TRANSCRIPTION	Signal Transduction	-1.79378	2.01447e-05	0.000131813	HC
NITRIC OXIDE STIMULATES GUANYLATE CYCLASE	Hemostasis	1.12572	0.00360378	0.00706308	PreSSc
NON INTEGRIN MEMBRANE ECM INTERACTIONS	Extracellular matrix organization	1.14982	0.00542172	0.00987021	PreSSc
NONHOMOLOGOUS END JOINING NHEJ	DNA Repair	1.75224	2.1782e-09	1.81009e-06	PreSSc
NONSENSE MEDIATED DECAY NMD	Metabolism of RNA	-2.39835	0.00294052	0.00594543	HC
NOTCH HLH TRANSCRIPTION PATHWAY	Gene expression (Transcription)	-2.14027	2.52557e-05	0.000155463	HC
NOTCH1 INTRACELLULAR DOMAIN REGULATES TRANSCRIPTION	Signal Transduction	-1.51192	0.000328845	0.00100467	HC
NOTCH2 INTRACELLULAR DOMAIN REGULATES TRANSCRIPTION	Signal Transduction	-1.58823	0.00628215	0.0112185	HC
NOTCH4 INTRACELLULAR DOMAIN REGULATES TRANSCRIPTION	Signal Transduction	-1.57346	0.00372957	0.00725826	HC
NR1H2 AND NR1H3 MEDIATED SIGNALING	Signal Transduction	-2.23631	9.83638e-06	9.08225e-05	HC
NR1H3 NR1H2 REGULATE GENE EXPRESSION LINKED TO CHOLESTEROL TRANSPORT AND EFFLUX	Signal Transduction	-2.23631	9.83638e-06	9.08225e-05	HC
NRAGE SIGNALS DEATH THROUGH JNK	Signal Transduction	-0.687279	0.0319134	0.0470213	HC
NUCLEAR ENVELOPE BREAKDOWN	Cell Cycle	-1.99604	2.80586e-06	4.48398e-05	HC
NUCLEAR EVENTS KINASE AND TRANSCRIPTION FACTOR ACTIVATION	Signal Transduction	-1.66635	0.000525997	0.00142379	HC
NUCLEAR IMPORT OF REV PROTEIN	Disease	-1.6515	3.85365e-05	0.000209306	HC
NUCLEAR PORE COMPLEX NPC DISASSEMBLY	Cell Cycle	-1.96047	6.18795e-06	7.45244e-05	HC
NUCLEAR RECEPTOR TRANSCRIPTION PATHWAY	Gene expression (Transcription)	-0.879161	0.000427097	0.00123235	HC
NUCLEAR SIGNALING BY ERBB4	Signal Transduction	-0.777899	0.0334311	0.0490834	HC
NUCLEOBASE BIOSYNTHESIS	Metabolism	0.903341	0.0161994	0.0256413	PreSSc
NUCLEOTIDE EXCISION REPAIR	DNA Repair	0.708232	0.0132595	0.0215208	PreSSc
NUCLEOTIDE LIKE PURINERGIC RECEPTORS	Signal Transduction	1.13814	0.000240246	0.000773816	PreSSc
NUCLEOTIDE SALVAGE	Metabolism	1.02927	0.00862952	0.0145459	PreSSc
O LINKED GLYCOSYLATION OF MUCINS	Metabolism of proteins	0.713927	0.0198681	0.0305748	PreSSc
ONCOGENE INDUCED SENESCENCE	Cellular responses to stimuli	-1.24199	0.0173084	0.0271896	HC
OPIOID SIGNALLING	Signal Transduction	-1.15626	0.00216612	0.00455708	HC
ORGANELLE BIOGENESIS AND MAINTENANCE	Organelle biogenesis and maintenance	1.12813	1.57598e-05	0.000121263	PreSSc
OTHER INTERLEUKIN SIGNALING	Immune System	-2.09008	8.31141e-05	0.000345561	HC
OXIDATIVE STRESS INDUCED SENESCENCE	Cellular responses to stimuli	-1.13056	0.00726704	0.0125811	HC
P75 NTR RECEPTOR MEDIATED SIGNALLING	Signal Transduction	-1.4596	7.67073e-05	0.000326891	HC
PARASITE INFECTION	Disease	-1.03876	0.000737181	0.00182865	HC
PENTOSE PHOSPHATE PATHWAY	Metabolism	-0.816633	0.0332399	0.0488891	HC
PEPTIDE HORMONE METABOLISM	Metabolism of proteins	-0.68866	0.00395536	0.00760858	HC
PERK REGULATES GENE EXPRESSION	Cellular responses to stimuli	1.44415	0.00011138	0.000440747	PreSSc
PEROXISOMAL LIPID METABOLISM	Metabolism	1.73379	1.57232e-05	0.000121263	PreSSc
PEROXISOMAL PROTEIN IMPORT	Protein localization	0.955074	0.00704104	0.0122665	PreSSc
PHASE 0 RAPID DEPOLARISATION	Muscle contraction	1.50842	7.91628e-05	0.000332663	PreSSc
PHASE II CONJUGATION OF COMPOUNDS	Metabolism	1.37168	6.84479e-06	7.62083e-05	PreSSc
PHOSPHOLIPID METABOLISM	Metabolism	-0.982573	3.06146e-05	0.000176672	HC
PHOSPHORYLATION OF THE APC C	Cell Cycle	1.11581	0.00122583	0.00280625	PreSSc
PI METABOLISM	Metabolism	-2.00405	1.61268e-06	3.82897e-05	HC
PI3K AKT ACTIVATION	Signal Transduction	-2.36525	1.98831e-06	4.2016e-05	HC
PI3K AKT SIGNALING IN CANCER	Disease	-1.61159	7.67076e-06	7.86963e-05	HC
PI3K EVENTS IN ERBB2 SIGNALING	Signal Transduction	-1.45905	0.000128827	0.000491079	HC
PKA MEDIATED PHOSPHORYLATION OF CREB	Signal Transduction	-1.72859	2.63159e-05	0.000160592	HC
PKMTS METHYLATE HISTONE LYSINES	Chromatin organization	-0.960298	0.00171856	0.00376814	HC
PLASMA LIPOPROTEIN ASSEMBLY REMODELING AND CLEARANCE	Transport of small molecules	-2.3453	5.52387e-05	0.000276526	HC
PLASMA LIPOPROTEIN CLEARANCE	Transport of small molecules	-1.97496	0.00200413	0.00424855	HC
PLATELET ACTIVATION SIGNALING AND AGGREGATION	Hemostasis	-0.976033	0.00245453	0.00508657	HC
PLATELET ADHESION TO EXPOSED COLLAGEN	Hemostasis	1.73576	0.000194961	0.000661441	PreSSc
POLO LIKE KINASE MEDIATED EVENTS	Cell Cycle	1.01284	0.000619992	0.00161509	PreSSc
POSITIVE EPIGENETIC REGULATION OF RRNA EXPRESSION	Gene expression (Transcription)	-1.22445	1.45601e-05	0.000116341	HC
POST CHAPERONIN TUBULIN FOLDING PATHWAY	Metabolism of proteins	1.15391	0.00272952	0.00560057	PreSSc
POST TRANSLATIONAL MODIFICATION SYNTHESIS OF GPI ANCHORED PROTEINS	Metabolism of proteins	1.3974	1.74047e-06	4.01758e-05	PreSSc
POSTMITOTIC NUCLEAR PORE COMPLEX NPC REFORMATION	Cell Cycle	-0.804247	0.00468587	0.00874316	HC
POTENTIAL THERAPEUTICS FOR SARS	Disease	-1.9135	1.90913e-05	0.000128281	HC
PROCESSING OF CAPPED INTRON CONTAINING PRE MRNA	Metabolism of RNA	-1.6892	4.78622e-05	0.00024704	HC
PROCESSING OF CAPPED INTRONLESS PRE MRNA	Metabolism of RNA	1.35065	8.77261e-05	0.000359115	PreSSc
PROCESSING OF DNA DOUBLE STRAND BREAK ENDS	DNA Repair	1.26572	2.64754e-05	0.000160592	PreSSc
PROGRAMMED CELL DEATH	Programmed Cell Death	-0.778978	0.0220808	0.0337921	HC
PROTEIN LOCALIZATION	Protein localization	1.1355	0.000647959	0.00167088	PreSSc
PROTEIN UBIQUITINATION	Metabolism of proteins	0.748295	0.0196789	0.0303962	PreSSc
PURINE RIBONUCLEOSIDE MONOPHOSPHATE BIOSYNTHESIS	Metabolism	1.07446	0.00682882	0.0119468	PreSSc
PYRUVATE METABOLISM AND CITRIC ACID TCA CYCLE	Metabolism	1.37022	4.42294e-05	0.000232603	PreSSc
RAB REGULATION OF TRAFFICKING	Vesicle-mediated transport	-0.76466	0.00240665	0.00499981	HC
RAF ACTIVATION	Signal Transduction	-1.67745	0.0028528	0.00581049	HC
RAF INDEPENDENT MAPK1 3 ACTIVATION	Signal Transduction	-3.06503	1.245e-07	1.03459e-05	HC
RECOGNITION AND ASSOCIATION OF DNA GLYCOSYLASE WITH SITE CONTAINING AN AFFECTED PURINE	DNA Repair	2.33955	2.19748e-07	1.62523e-05	PreSSc
RECRUITMENT OF MITOTIC CENTROSOME PROTEINS AND COMPLEXES	Cell Cycle	1.23453	0.000116062	0.000452803	PreSSc
RECRUITMENT OF NUMA TO MITOTIC CENTROSOMES	Cell Cycle	1.2589	0.000139147	0.000515153	PreSSc
RECYCLING PATHWAY OF L1	Developmental Biology	-1.51193	0.0017342	0.00379242	HC
REGULATED PROTEOLYSIS OF P75NTR	Signal Transduction	-1.08223	0.00382317	0.00740572	HC
REGULATION OF EXPRESSION OF SLITS AND ROBOS	Developmental Biology	-1.78714	0.0146832	0.0235554	HC
REGULATION OF GLUCOKINASE BY GLUCOKINASE REGULATORY PROTEIN	Metabolism	-1.86629	1.98007e-05	0.00013059	HC
REGULATION OF HSF1 MEDIATED HEAT SHOCK RESPONSE	Cellular responses to stimuli	-1.43114	0.000443591	0.00126241	HC
REGULATION OF INSULIN SECRETION	Metabolism	-1.53261	1.73422e-05	0.000124747	HC
REGULATION OF MECP2 EXPRESSION AND ACTIVITY	Gene expression (Transcription)	-2.57851	5.73211e-06	7.10953e-05	HC
REGULATION OF MRNA STABILITY BY PROTEINS THAT BIND AU RICH ELEMENTS	Metabolism of RNA	-1.42204	0.00409848	0.00782951	HC
REGULATION OF PTEN GENE TRANSCRIPTION	Signal Transduction	-1.04274	1.74135e-05	0.000124747	HC
REGULATION OF SIGNALING BY CBL	Signal Transduction	-2.03662	0.000226222	0.000737219	HC
REGULATION OF TP53 ACTIVITY	Gene expression (Transcription)	-0.742433	0.00365769	0.00715185	HC
REGULATION OF TP53 ACTIVITY THROUGH ACETYLATION	Gene expression (Transcription)	-0.812786	0.0188745	0.0293172	HC
REGULATION OF TP53 EXPRESSION AND DEGRADATION	Gene expression (Transcription)	-2.12125	0.000127107	0.000486756	HC
REPRODUCTION	Reproduction	1.70239	1.00294e-08	4.1649e-06	PreSSc
RESPIRATORY ELECTRON TRANSPORT	Metabolism	1.60388	7.2925e-05	0.000321131	PreSSc
RESPIRATORY ELECTRON TRANSPORT ATP SYNTHESIS BY CHEMIOSMOTIC COUPLING AND HEAT PRODUCTION BY UNCOUPLING PROTEINS	Metabolism of RNA	1.78466	2.8174e-05	0.000168436	PreSSc
RESPONSE OF EIF2AK4 GCN2 TO AMINO ACID DEFICIENCY	Cellular responses to stimuli	-2.32726	0.00764529	0.013181	HC
RESPONSE OF MTB TO PHAGOCYTOSIS	Disease	-2.37246	0.00146617	0.00327524	HC
RET SIGNALING	Signal Transduction	-2.07834	8.15797e-07	2.59915e-05	HC
RETROGRADE TRANSPORT AT THE TRANS GOLGI NETWORK	Vesicle-mediated transport	-0.741827	0.00816742	0.0139386	HC
RHO GTPASE CYCLE	Signal Transduction	-0.863853	0.000958023	0.00225375	HC
RHO GTPASE EFFECTORS	Signal Transduction	-1.35703	0.000150592	0.000545858	HC
RHO GTPASES ACTIVATE CIT	Signal Transduction	-1.38799	0.0134709	0.0217788	HC
RHO GTPASES ACTIVATE IQGAPS	Signal Transduction	-2.01391	0.000336986	0.00102577	HC
RHO GTPASES ACTIVATE NADPH OXIDASES	Signal Transduction	-2.04961	0.00339486	0.006733	HC
RHO GTPASES ACTIVATE PAKS	Signal Transduction	-2.38604	0.000123679	0.000478035	HC
RHO GTPASES ACTIVATE ROCKS	Signal Transduction	-1.49252	0.009026	0.0150615	HC
RHO GTPASES ACTIVATE WASPS AND WAVES	Signal Transduction	-2.31244	0.000530061	0.00143013	HC
RIP MEDIATED NFKB ACTIVATION VIA ZBP1	Immune System	-1.74406	0.00034716	0.00104905	HC
RMTS METHYLATE HISTONE ARGININES	Chromatin organization	-0.686695	0.0150232	0.0239621	HC
RNA POLYMERASE I PROMOTER ESCAPE	Gene expression (Transcription)	1.45852	4.17027e-07	1.86089e-05	PreSSc
RNA POLYMERASE I TRANSCRIPTION TERMINATION	Gene expression (Transcription)	1.16933	0.000801486	0.00195318	PreSSc
RNA POLYMERASE II TRANSCRIBES SNRNA GENES	Gene expression (Transcription)	-0.920103	3.46111e-05	0.000193033	HC
RNA POLYMERASE II TRANSCRIPTION	Gene expression (Transcription)	-0.92368	4.43811e-06	5.7626e-05	HC
RNA POLYMERASE II TRANSCRIPTION TERMINATION	Gene expression (Transcription)	-1.41234	0.000296475	0.000919292	HC
RNA POLYMERASE III TRANSCRIPTION	Gene expression (Transcription)	1.40267	6.84092e-05	0.000312352	PreSSc
RNA POLYMERASE III TRANSCRIPTION INITIATION FROM TYPE 1 PROMOTER	Gene expression (Transcription)	1.53709	1.01172e-05	9.23886e-05	PreSSc
RNA POLYMERASE III TRANSCRIPTION TERMINATION	Gene expression (Transcription)	1.76291	8.69832e-06	8.47155e-05	PreSSc
ROLE OF ABL IN ROBO SLIT SIGNALING	Developmental Biology	-1.53353	2.49053e-05	0.00015445	HC
ROLE OF LAT2 NTAL LAB ON CALCIUM MOBILIZATION	Immune System	1.15096	0.000725105	0.00181495	PreSSc
ROS AND RNS PRODUCTION IN PHAGOCYTES	Immune System	-1.96303	0.000455455	0.00128299	HC
RRNA MODIFICATION IN THE NUCLEUS AND CYTOSOL	Metabolism of RNA	0.915893	0.00372824	0.00725826	PreSSc
RRNA PROCESSING	Metabolism of RNA	-1.29429	0.0232243	0.0353469	HC
RUNX1 INTERACTS WITH CO FACTORS WHOSE PRECISE EFFECT ON RUNX1 TARGETS IS NOT KNOWN	Gene expression (Transcription)	-2.33581	3.63162e-05	0.000201192	HC
RUNX2 REGULATES BONE DEVELOPMENT	Gene expression (Transcription)	0.985885	0.0151183	0.0240676	PreSSc
RUNX3 REGULATES NOTCH SIGNALING	Gene expression (Transcription)	-1.96523	6.41697e-05	0.000302983	HC
S PHASE	Cell Cycle	0.921414	0.00139053	0.00312306	PreSSc
SARS COV 2 INFECTION	Disease	-1.35995	0.00963081	0.0159745	HC
SARS COV INFECTIONS	Disease	-1.65376	0.000228237	0.00074088	HC
SCAVENGING OF HEME FROM PLASMA	Vesicle-mediated transport	1.65213	7.51947e-05	0.000325452	PreSSc
SEALING OF THE NUCLEAR ENVELOPE NE BY ESCRT III	Cell Cycle	0.771663	0.0147435	0.0236067	PreSSc
SELENOAMINO ACID METABOLISM	Metabolism	-1.97149	0.00950979	0.0158053	HC
SEMAPHORIN INTERACTIONS	Developmental Biology	-0.813047	0.0193007	0.0298676	HC
SHC1 EVENTS IN ERBB2 SIGNALING	Signal Transduction	-0.82328	0.00542802	0.00987021	HC
SIGNALING BY ACTIVIN	Signal Transduction	1.58157	0.000198967	0.0006694	PreSSc
SIGNALING BY BMP	Signal Transduction	-1.1124	6.30215e-05	0.000299262	HC
SIGNALING BY EGFR	Signal Transduction	-0.983735	0.000429607	0.00123531	HC
SIGNALING BY EGFR IN CANCER	Disease	-0.895451	0.00500669	0.00920409	HC
SIGNALING BY ERBB2	Signal Transduction	-2.03824	9.66929e-06	9.08225e-05	HC
SIGNALING BY ERBB2 ECD MUTANTS	Disease	-2.53675	6.30158e-07	2.38028e-05	HC
SIGNALING BY ERBB2 IN CANCER	Signal Transduction	-2.19906	2.36469e-06	4.2016e-05	HC
SIGNALING BY ERBB4	Signal Transduction	-1.34821	0.000404525	0.00118784	HC
SIGNALING BY ERYTHROPOIETIN	Signal Transduction	-2.51835	2.20774e-06	4.2016e-05	HC
SIGNALING BY FGFR	Signal Transduction	-1.09043	0.00576976	0.0104006	HC
SIGNALING BY FGFR IN DISEASE	Disease	-1.80309	0.000221131	0.000726325	HC
SIGNALING BY FGFR1	Signal Transduction	-1.05989	0.00612769	0.0109981	HC
SIGNALING BY FGFR1 IN DISEASE	Disease	-2.24314	0.000219316	0.000723222	HC
SIGNALING BY FGFR2	Signal Transduction	-1.37547	0.00249725	0.00516222	HC
SIGNALING BY FGFR2 IN DISEASE	Disease	-1.65463	1.22989e-05	0.000104744	HC
SIGNALING BY FGFR3	Signal Transduction	-1.37851	0.000963666	0.00225579	HC
SIGNALING BY FGFR3 FUSIONS IN CANCER	Disease	-2.27848	3.13435e-06	4.73571e-05	HC
SIGNALING BY FGFR4	Signal Transduction	-1.48486	0.00116157	0.0026813	HC
SIGNALING BY FGFR4 IN DISEASE	Disease	-2.55615	3.22457e-06	4.77546e-05	HC
SIGNALING BY FLT3 FUSION PROTEINS	Disease	-2.65029	1.70953e-05	0.000124747	HC
SIGNALING BY HEDGEHOG	Signal Transduction	0.711832	0.00486438	0.00903234	PreSSc
SIGNALING BY INSULIN RECEPTOR	Signal Transduction	-1.04671	0.00105116	0.00243998	HC
SIGNALING BY INTERLEUKINS	Immune System	-1.3332	0.00115952	0.0026813	HC
SIGNALING BY KIT IN DISEASE	Disease	-1.80841	0.000408144	0.00119425	HC
SIGNALING BY MODERATE KINASE ACTIVITY BRAF MUTANTS	Disease	-1.11444	0.00413318	0.00785967	HC
SIGNALING BY NOTCH	Signal Transduction	-0.768833	0.0282224	0.0421056	HC
SIGNALING BY NOTCH1	Signal Transduction	-1.08103	0.00494462	0.00911082	HC
SIGNALING BY NOTCH1 PEST DOMAIN MUTANTS IN CANCER	Disease	-1.08103	0.00494462	0.00911082	HC
SIGNALING BY NOTCH2	Signal Transduction	-1.27608	0.00717892	0.0124805	HC
SIGNALING BY NOTCH3	Signal Transduction	-1.30609	0.0112425	0.0184635	HC
SIGNALING BY NTRK2 TRKB	Signal Transduction	-1.89384	4.42251e-06	5.7626e-05	HC
SIGNALING BY NTRK3 TRKC	Signal Transduction	-2.21236	1.03215e-06	2.59915e-05	HC
SIGNALING BY NTRKS	Signal Transduction	-1.5567	0.00016407	0.000583455	HC
SIGNALING BY NUCLEAR RECEPTORS	Signal Transduction	-1.14583	8.523e-05	0.000352083	HC
SIGNALING BY PDGFR IN DISEASE	Disease	-1.49366	0.00134866	0.00304548	HC
SIGNALING BY PDGFRA TRANSMEMBRANE JUXTAMEMBRANE AND KINASE DOMAIN MUTANTS	Signal Transduction	-2.03079	0.000701653	0.00177185	HC
SIGNALING BY PTK6	Signal Transduction	-1.34376	0.0165661	0.0261719	HC
SIGNALING BY RECEPTOR TYROSINE KINASES	Signal Transduction	-1.26468	7.15312e-06	7.62083e-05	HC
SIGNALING BY RETINOIC ACID	Signal Transduction	1.90667	2.62777e-06	4.36736e-05	PreSSc
SIGNALING BY RHO GTPASES	Signal Transduction	-1.33169	3.34877e-05	0.000188029	HC
SIGNALING BY ROBO RECEPTORS	Developmental Biology	-1.90041	0.00341717	0.00674506	HC
SIGNALING BY SCF KIT	Signal Transduction	-1.53161	0.000306171	0.000942327	HC
SIGNALING BY TGF BETA RECEPTOR COMPLEX	Signal Transduction	-2.67338	2.78469e-06	4.48398e-05	HC
SIGNALING BY TGFB FAMILY MEMBERS	Signal Transduction	-1.88121	2.14795e-06	4.2016e-05	HC
SIGNALING BY THE B CELL RECEPTOR BCR	Immune System	0.938606	1.23714e-05	0.000104744	PreSSc
SIGNALING BY TYPE 1 INSULIN LIKE GROWTH FACTOR 1 RECEPTOR IGF1R	Signal Transduction	-1.20291	0.000177259	0.000616328	HC
SIGNALING BY VEGF	Signal Transduction	-2.24747	1.3603e-06	3.32474e-05	HC
SIGNALING BY WNT	Signal Transduction	-0.819478	0.00501739	0.00920409	HC
SIGNALING BY WNT IN CANCER	Disease	-2.53532	4.26084e-06	5.71091e-05	HC
SIRT1 NEGATIVELY REGULATES RRNA EXPRESSION	Gene expression (Transcription)	1.58665	4.99746e-07	1.97757e-05	PreSSc
SLBP DEPENDENT PROCESSING OF REPLICATION DEPENDENT HISTONE PRE MRNAS	Metabolism of RNA	1.84299	5.94454e-06	7.26458e-05	PreSSc
SMALL INTERFERING RNA SIRNA BIOGENESIS	Gene expression (Transcription)	-1.17388	0.00398521	0.00764828	HC
SMOOTH MUSCLE CONTRACTION	Muscle contraction	-0.923796	0.00873561	0.0146652	HC
SPHINGOLIPID DE NOVO BIOSYNTHESIS	Metabolism	0.878636	0.004606	0.00862069	PreSSc
SPHINGOLIPID METABOLISM	Metabolism	1.08149	0.000538332	0.00144308	PreSSc
SRP DEPENDENT COTRANSLATIONAL PROTEIN TARGETING TO MEMBRANE	Metabolism of proteins	-1.99959	0.0181155	0.0283502	HC
STIMULI SENSING CHANNELS	Transport of small molecules	1.06491	0.000508878	0.00140491	PreSSc
SULFUR AMINO ACID METABOLISM	Metabolism	1.14499	0.00064945	0.00167088	PreSSc
SUMOYLATION	Metabolism of proteins	-1.36734	6.73001e-05	0.000312352	HC
SUMOYLATION OF CHROMATIN ORGANIZATION PROTEINS	Metabolism of proteins	-2.00767	1.26915e-05	0.000105466	HC
SUMOYLATION OF DNA DAMAGE RESPONSE AND REPAIR PROTEINS	Metabolism of proteins	-1.55916	0.00017304	0.000606736	HC
SUMOYLATION OF DNA METHYLATION PROTEINS	Metabolism of proteins	-2.1486	6.26585e-05	0.000299262	HC
SUMOYLATION OF DNA REPLICATION PROTEINS	Metabolism of proteins	-1.58584	5.44856e-05	0.000274409	HC
SUMOYLATION OF INTRACELLULAR RECEPTORS	Metabolism of proteins	0.965679	0.0088343	0.014801	PreSSc
SUMOYLATION OF RNA BINDING PROTEINS	Metabolism of proteins	-1.82261	1.20163e-05	0.000104016	HC
SUMOYLATION OF SUMOYLATION PROTEINS	Metabolism of proteins	-1.66345	2.17599e-05	0.000138034	HC
SUMOYLATION OF TRANSCRIPTION COFACTORS	Metabolism of proteins	-1.13373	0.000561791	0.00148678	HC
SUMOYLATION OF UBIQUITINYLATION PROTEINS	Metabolism of proteins	-1.59523	6.98834e-05	0.000313963	HC
SWITCHING OF ORIGINS TO A POST REPLICATIVE STATE	DNA Replication	0.941101	0.0142112	0.0228866	PreSSc
SYNTHESIS OF BILE ACIDS AND BILE SALTS	Metabolism	1.06145	0.00799723	0.0137025	PreSSc
SYNTHESIS OF BILE ACIDS AND BILE SALTS VIA 7ALPHA HYDROXYCHOLESTEROL	Metabolism	1.04684	0.0171176	0.0269408	PreSSc
SYNTHESIS OF GLYCOSYLPHOSPHATIDYLINOSITOL GPI	Metabolism of proteins	1.04901	0.000235473	0.000761392	PreSSc
SYNTHESIS OF IP3 AND IP4 IN THE CYTOSOL	Metabolism	-1.85739	1.93883e-06	4.2016e-05	HC
SYNTHESIS OF PA	Metabolism	1.39258	0.000824035	0.00198485	PreSSc
SYNTHESIS OF PC	Metabolism	-1.27728	5.72414e-05	0.000281488	HC
SYNTHESIS OF PIPS AT THE EARLY ENDOSOME MEMBRANE	Metabolism	-2.36287	2.17871e-06	4.2016e-05	HC
SYNTHESIS OF PIPS AT THE GOLGI MEMBRANE	Metabolism	-2.76915	3.07616e-08	4.26048e-06	HC
SYNTHESIS OF PIPS AT THE PLASMA MEMBRANE	Metabolism	-1.84492	2.48932e-05	0.00015445	HC
SYNTHESIS OF SUBSTRATES IN N GLYCAN BIOSYTHESIS	Metabolism of proteins	0.746169	0.0016561	0.0036408	PreSSc
TBC RABGAPS	Vesicle-mediated transport	-1.15063	0.00290105	0.00589431	HC
TCR SIGNALING	Signal Transduction	-1.87217	0.000543233	0.00145153	HC
TELOMERE EXTENSION BY TELOMERASE	Cell Cycle	1.5634	9.31166e-05	0.000377732	PreSSc
TELOMERE MAINTENANCE	Cell Cycle	1.36895	3.3518e-07	1.79858e-05	PreSSc
TERMINATION OF TRANSLESION DNA SYNTHESIS	DNA Repair	1.9042	0.00197549	0.00420932	PreSSc
TGF BETA RECEPTOR SIGNALING ACTIVATES SMADS	Signal Transduction	-2.08336	0.00153065	0.00338523	HC
THE CITRIC ACID TCA CYCLE AND RESPIRATORY ELECTRON TRANSPORT	Metabolism	1.82266	6.73928e-06	7.62083e-05	PreSSc
THE PHOTOTRANSDUCTION CASCADE	Sensory Perception	-1.07042	6.29615e-06	7.47442e-05	HC
THE ROLE OF NEF IN HIV 1 REPLICATION AND DISEASE PATHOGENESIS	Disease	-2.71054	0.000223093	0.000729884	HC
TIE2 SIGNALING	Hemostasis	-2.46868	1.94127e-06	4.2016e-05	HC
TNFS BIND THEIR PHYSIOLOGICAL RECEPTORS	Immune System	1.25188	0.000821081	0.00198348	PreSSc
TOLL LIKE RECEPTOR 4 TLR4 CASCADE	Immune System	-1.16197	0.0191291	0.0296572	HC
TOLL LIKE RECEPTOR 9 TLR9 CASCADE	Immune System	-1.00782	0.0233257	0.0354364	HC
TOLL LIKE RECEPTOR CASCADES	Immune System	-1.10968	0.0182379	0.0284881	HC
TP53 REGULATES TRANSCRIPTION OF ADDITIONAL CELL CYCLE GENES WHOSE EXACT ROLE IN THE P53 PATHWAY REMAIN UNCERTAIN	Gene expression (Transcription)	-1.31164	0.000184314	0.00063554	HC
TP53 REGULATES TRANSCRIPTION OF CASPASE ACTIVATORS AND CASPASES	Gene expression (Transcription)	2.04312	6.89548e-06	7.62083e-05	PreSSc
TP53 REGULATES TRANSCRIPTION OF SEVERAL ADDITIONAL CELL DEATH GENES WHOSE SPECIFIC ROLES IN P53 DEPENDENT APOPTOSIS REM	Gene expression (Transcription)	-0.903763	0.00644172	0.0113895	HC
TRANS GOLGI NETWORK VESICLE BUDDING	Vesicle-mediated transport	-1.32293	4.45053e-05	0.000232603	HC
TRANSCRIPTION OF E2F TARGETS UNDER NEGATIVE CONTROL BY DREAM COMPLEX	Cell Cycle	-0.926295	0.0043957	0.00830188	HC
TRANSCRIPTION OF E2F TARGETS UNDER NEGATIVE CONTROL BY P107 RBL1 AND P130 RBL2 IN COMPLEX WITH HDAC1	Cell Cycle	-0.926882	0.00428552	0.00813075	HC
TRANSCRIPTIONAL ACTIVATION OF MITOCHONDRIAL BIOGENESIS	Organelle biogenesis and maintenance	-1.5005	0.000358155	0.00107447	HC
TRANSCRIPTIONAL ACTIVITY OF SMAD2 SMAD3 SMAD4 HETEROTRIMER	Signal Transduction	-2.88947	7.99183e-06	7.9062e-05	HC
TRANSCRIPTIONAL REGULATION BY E2F6	Gene expression (Transcription)	-1.38252	6.8491e-06	7.62083e-05	HC
TRANSCRIPTIONAL REGULATION BY MECP2	Gene expression (Transcription)	-2.61675	9.44504e-07	2.59915e-05	HC
TRANSCRIPTIONAL REGULATION BY RUNX2	Gene expression (Transcription)	0.824818	0.00627711	0.0112185	PreSSc
TRANSCRIPTIONAL REGULATION BY RUNX3	Gene expression (Transcription)	-1.1749	0.0100527	0.0166079	HC
TRANSCRIPTIONAL REGULATION BY SMALL RNAS	Gene expression (Transcription)	-1.05015	0.00052428	0.00142378	HC
TRANSCRIPTIONAL REGULATION BY THE AP 2 TFAP2 FAMILY OF TRANSCRIPTION FACTORS	Gene expression (Transcription)	1.36195	2.1507e-05	0.000137479	PreSSc
TRANSCRIPTIONAL REGULATION BY VENTX	Gene expression (Transcription)	-1.32476	0.00833822	0.0141632	HC
TRANSCRIPTIONAL REGULATION OF GRANULOPOIESIS	Developmental Biology	-1.36986	0.00411175	0.00783685	HC
TRANSCRIPTIONAL REGULATION OF WHITE ADIPOCYTE DIFFERENTIATION	Developmental Biology	-2.05884	4.1391e-06	5.63867e-05	HC
TRANSLATION OF SARS COV 2 STRUCTURAL PROTEINS	Disease	-1.638	0.00486942	0.00903234	HC
TRANSLESION SYNTHESIS BY Y FAMILY DNA POLYMERASES BYPASSES LESIONS ON DNA TEMPLATE	DNA Repair	2.00182	5.6519e-05	0.000281241	PreSSc
TRANSMISSION ACROSS CHEMICAL SYNAPSES	Neuronal System	-1.26043	0.000211913	0.000701593	HC
TRANSPORT OF BILE SALTS AND ORGANIC ACIDS METAL IONS AND AMINE COMPOUNDS	Transport of small molecules	-1.2884	0.000808957	0.00195989	HC
TRANSPORT OF INORGANIC CATIONS ANIONS AND AMINO ACIDS OLIGOPEPTIDES	Transport of small molecules	0.812186	0.00629552	0.0112185	PreSSc
TRANSPORT OF MATURE MRNAS DERIVED FROM INTRONLESS TRANSCRIPTS	Metabolism of RNA	-1.16037	0.000379931	0.00112777	HC
TRANSPORT OF MATURE TRANSCRIPT TO CYTOPLASM	Metabolism of RNA	-2.07551	6.77942e-07	2.44944e-05	HC
TRANSPORT OF THE SLBP DEPENDANT MATURE MRNA	Metabolism of RNA	-1.32402	0.000131792	0.000497813	HC
TRANSPORT OF VITAMINS NUCLEOSIDES AND RELATED MOLECULES	Transport of small molecules	1.41583	0.000186126	0.000636952	PreSSc
TRANSPORT TO THE GOLGI AND SUBSEQUENT MODIFICATION	Metabolism of proteins	-0.837653	0.00379959	0.00737725	HC
TRIGLYCERIDE METABOLISM	Metabolism	-1.10738	0.0043817	0.00829429	HC
TRISTETRAPROLIN TTP ZFP36 BINDS AND DESTABILIZES MRNA	Metabolism of RNA	-1.85269	0.000431332	0.00123599	HC
TRNA MODIFICATION IN THE NUCLEUS AND CYTOSOL	Metabolism of RNA	0.994949	0.00253986	0.00523728	PreSSc
TRNA PROCESSING IN THE NUCLEUS	Metabolism of RNA	-0.739124	0.00389079	0.00751918	HC
TRYPTOPHAN CATABOLISM	Metabolism	1.8957	9.51096e-06	9.08225e-05	PreSSc
VASOPRESSIN REGULATES RENAL WATER HOMEOSTASIS VIA AQUAPORINS	Transport of small molecules	-1.18058	0.000876801	0.00209374	HC
VEGFR2 MEDIATED CELL PROLIFERATION	Signal Transduction	-1.73403	0.000164717	0.000583455	HC
VEGFR2 MEDIATED VASCULAR PERMEABILITY	Signal Transduction	-2.60707	4.74893e-06	6.07132e-05	HC
VESICLE MEDIATED TRANSPORT	Vesicle-mediated transport	-0.852326	0.000152105	0.000547181	HC
VIRAL MESSENGER RNA SYNTHESIS	Disease	-1.6705	1.78014e-05	0.000126436	HC
VISUAL PHOTOTRANSDUCTION	Sensory Perception	1.27102	0.000202251	0.000674982	PreSSc
ZBP1 DAI MEDIATED INDUCTION OF TYPE I IFNS	Immune System	-1.74406	0.00034716	0.00104905	HC

## Sheet: Pre-Post with roots
Pathway	Root	R2	Evolution p	CL1 p	CL2 p	CL3 p	Constant	Baseline	Evoution	CL1	CL2	CL3	Pre	Post	Pre_CL1	Post CL1	Pre CL2	Post CL2	Pre CL3	Post CL3	Pre Evo	Post Evo	Pre Stable	Post Stable	Pre CL1 Evo	Post CL1 Evo	Pre CL1 Stable	Post CL1 Stable	Pre CL2 Evo	Post CL2 Evo	Pre CL2 Stable	Post CL2 Stable	Pre CL3 Evo	Post CL3 Evo	Pre CL3 Stable	Post CL3 Stable
DAG AND IP3 SIGNALING	Signal Transduction	0.836559	0.00412818	1.44538e-05	0.000184337	0.979033	13.3716	-1.9733	3.67569	10.1066	3.29452	-0.0295766	8.58231	11.3372	14.1234	11.4027	6.96089	10.9413	3.80077	11.94	8.50776	13.3069	8.63724	9.8858	14.4034	11.6444	13.8901	11.2012	6.53028	13.6153	7.13314	9.87166	4.19405	14.7227	3.14529	7.30214
G ALPHA 12 13 SIGNALLING EVENTS	Signal Transduction	0.74421	0.0092093	0.00495965	3.41445e-05	5.32363e-06	19.7921	-1.61868	3.36945	7.21529	6.94995	5.62686	16.269	17.8739	19.4219	16.523	15.9516	17.8358	12.4891	19.7981	16.0167	19.8245	16.4549	16.4366	20.0559	17.1695	18.8935	15.9842	15.4862	19.268	16.1378	17.2629	12.4018	22.9247	12.6345	14.5871
CA DEPENDENT EVENTS	Signal Transduction	0.784897	0.0159721	0.000382583	0.000182563	0.546666	11.932	-1.73844	3.10956	7.68751	3.53807	0.706388	8.43447	11.2576	13.2998	11.2118	7.28969	10.9755	3.74801	11.8141	8.43005	12.8251	8.43774	10.1025	13.4571	10.8056	13.1687	11.5503	7.61203	13.3365	7.16075	10.0311	4.05736	14.4356	3.23242	7.44506
G PROTEIN MEDIATED EVENTS	Signal Transduction	0.73948	0.0215383	0.00164486	1.97889e-05	0.000945449	29.8657	-1.7061	4.36187	14.4132	9.88697	5.56549	22.856	25.9257	29.479	25.4465	21.7023	25.675	15.7681	27.0235	22.9212	28.0031	22.8079	24.3951	30.3948	24.7731	28.7158	26.0078	21.3596	29.1085	21.8394	24.3015	16.6969	30.3487	14.2203	21.4815
CREB1 PHOSPHORYLATION THROUGH NMDA RECEPTOR MEDIATED ACTIVATION OF RAS SIGNALING	Neuronal System	0.645166	0.022268	0.0609013	0.000875264	0.00337859	19.9473	-1.21812	4.55789	7.99782	6.845	5.10444	20.4275	24.2326	26.7887	24.1737	19.1593	23.9155	13.9001	24.8685	20.5349	26.6612	20.3483	22.4431	27.0008	23.9037	26.6119	24.3987	19.4795	27.8486	19.0312	22.3423	14.9134	28.4687	12.2114	18.8682
SEMAPHORIN INTERACTIONS	Developmental Biology	0.75229	0.0255496	0.094694	0.00109791	5.7955e-08	27.5166	-1.05498	4.0937	6.64516	9.29138	11.5801	34.3156	36.3307	39.2388	33.8651	34.0965	36.1029	27.9293	40.1196	33.794	38.9159	34.6999	34.4258	39.9646	34.4988	38.634	33.337	31.9627	37.9925	34.9501	35.3471	29.0883	44.0718	25.9977	33.5326
REGULATED PROTEOLYSIS OF P75NTR	Signal Transduction	0.595788	0.0266624	0.531182	0.0181235	0.000377597	19.9622	-0.723073	5.11388	2.94871	7.90809	9.10542	38.2288	39.2636	42.8491	37.1015	37.8088	39.8017	32.6108	41.2946	37.2229	41.9486	38.97	37.2851	42.7561	37.3229	42.9267	36.917	36.3517	42.1151	38.3916	38.8764	32.3866	46.4412	32.9845	32.7171
RHO GTPASE CYCLE	Signal Transduction	0.658796	0.0287354	0.0371895	0.00109634	1.17318e-05	14.6517	-1.42449	2.21492	5.03481	5.21869	4.39822	13.7892	14.6965	16.1052	13.8568	13.6399	14.7133	10.866	15.8218	13.6294	15.9411	13.907	13.7795	16.2871	13.9327	15.9537	13.7936	13.8037	15.5847	13.5744	14.3647	10.8324	18.2346	10.9222	11.8003
ACTIVATION OF NMDA RECEPTORS AND POSTSYNAPTIC EVENTS	Neuronal System	0.637574	0.0302704	0.0353565	0.000332309	0.132502	10.0735	-1.26506	2.79018	4.5276	3.8494	1.69654	9.74686	12.2273	13.6747	12.2448	8.99781	12.3352	5.65685	12.0146	10.1048	13.5081	9.4831	11.2836	14.2002	12.2598	13.2369	12.2323	9.54103	14.4577	8.78052	11.4862	6.46046	13.9967	4.31752	8.71092
NEURONAL SYSTEM	Neuronal System	0.69675	0.0331285	0.020705	0.000138135	0.00917494	6.22309	-1.3519	1.33936	2.60322	2.18122	1.43865	5.64487	6.94675	7.62113	6.75325	5.25349	6.93829	3.61245	7.22762	5.53375	7.68186	5.72675	6.40509	7.512	6.47418	7.71207	6.9858	5.17208	8.44743	5.28605	6.33463	3.84484	8.27709	3.22513	5.4785
SYNTHESIS OF PIPS AT THE GOLGI MEMBRANE	Metabolism	0.686025	0.0339928	0.0016878	3.82249e-05	0.000696296	51.6598	-1.92488	5.88177	25.0389	18.4728	8.14813	35.2325	39.7279	43.6083	39.0398	34.3293	40.0626	25.2963	40.0881	35.346	41.9813	35.1488	38.0675	44.7965	37.642	42.6182	40.2047	35.398	43.8321	33.9019	38.5549	25.8539	44.8399	24.3669	32.1683
MISCELLANEOUS TRANSPORT AND BINDING EVENTS	Transport of small molecules	0.310092	0.0342067	0.901773	0.157595	0.391539	0.0591599	-0.545817	2.82151	-0.129957	1.13459	-0.945478	2.30251	2.51074	4.57982	3.29178	1.71041	2.77674	0.207403	0.971323	2.97126	4.17025	1.80976	1.28795	5.03831	4.68911	4.19774	2.12735	4.07712	6.33812	0.763729	1.35219	0.019518	1.91709	0.520544	-0.604962
FCGR ACTIVATION	Immune System	0.752634	0.039043	0.0487849	0.0014747	4.65417e-05	-8.00153	-1.10268	-1.57152	-2.61941	-2.3727	-3.00942	-8.86562	-10.3672	-11.5353	-10.1509	-8.56551	-9.94376	-5.72005	-11.4058	-8.77585	-11.3602	-8.93176	-9.63559	-12.5863	-10.4127	-10.6594	-9.93266	-8.06964	-10.6199	-8.76385	-9.67329	-5.53041	-12.8999	-6.03611	-8.9158
SIGNALING BY BMP	Signal Transduction	0.804609	0.040385	0.0230279	0.00298039	0.0606084	4.61033	-1.14179	1.60813	1.75246	1.60439	1.25348	4.97574	6.15575	7.44516	6.03812	4.57567	6.02542	2.28039	6.54556	4.82031	7.06695	5.09026	5.48434	7.45511	6.91808	7.43687	5.30483	5.28514	7.12512	4.29188	5.58554	1.81365	7.16928	3.0583	5.50602
INTERLEUKIN 37 SIGNALING	Immune System	0.399793	0.0426254	0.529295	0.508584	0.829494	0.946533	-0.456572	-2.84591	0.612145	0.578874	-0.244486	1.98643	1.20902	3.14461	1.97395	2.63082	2.14195	-0.733732	-1.47538	1.28641	-0.903609	2.50224	2.7657	1.23971	0.546749	4.73203	3.16329	2.81596	-0.585719	2.55676	3.23301	0.10947	-2.60828	-2.13907	0.412786
CELL DEATH SIGNALLING VIA NRAGE NRIF AND NADE	Signal Transduction	0.671371	0.0447309	0.796217	0.00123854	0.000122997	5.41788	-0.823105	1.65955	0.212664	2.34648	2.85873	9.24025	9.51588	10.5242	8.24656	9.29432	9.88264	7.38023	10.6194	9.52902	10.5304	9.02746	8.76832	11.3712	9.19426	9.81827	7.4568	10.526	11.0556	8.80165	9.41345	6.88924	11.4464	8.19855	9.2409
SYNTHESIS OF IP3 AND IP4 IN THE CYTOSOL	Metabolism	0.548829	0.0454764	0.18633	0.00455457	0.0136791	11.8589	-0.86114	3.47258	3.5056	4.75799	3.59529	18.454	19.9533	22.8905	20.1215	18.006	20.1094	13.1377	19.4488	18.4458	21.7883	18.46	18.6012	23.464	21.1071	22.4126	19.3002	19.6392	22.6552	17.3528	19.091	12.4729	21.7761	14.2455	15.5702
PI METABOLISM	Metabolism	0.641273	0.0457229	0.0257727	0.00119855	0.000846757	29.319	-1.68702	3.76998	13.594	10.3372	5.38768	22.7559	25.5076	28.3914	25.1213	22.0446	25.5884	16.252	25.8975	22.9483	27.0558	22.6142	24.3669	29.2774	24.8135	27.6531	25.3778	22.5946	27.525	21.8246	24.8137	16.9024	28.9225	15.1681	20.8557
RAB REGULATION OF TRAFFICKING	Vesicle-mediated transport	0.644383	0.0461872	0.0486879	0.00525634	0.00082172	6.57843	-0.991112	1.56381	2.21717	2.12139	2.23987	8.62348	9.50055	10.6221	9.60084	8.59589	9.22302	5.9236	9.84834	9.00414	10.4202	8.34299	8.82293	11.2423	9.72377	10.1054	9.4984	9.55227	10.6722	8.21334	8.64337	6.32751	10.915	5.25043	8.07052
NOTCH HLH TRANSCRIPTION PATHWAY	Gene expression (Transcription)	0.762265	0.0465817	0.000668601	3.32659e-06	8.17757e-06	54.5634	-1.66413	5.78454	24.3049	17.7784	12.4801	41.7057	47.989	52.2578	46.7918	39.639	47.6691	30.8132	50.195	41.1466	51.2384	42.1176	45.5947	52.3283	46.0514	52.199	47.4088	37.5651	53.0536	40.4686	45.5154	32.8301	54.9732	27.4517	42.2312
REGULATION OF MECP2 EXPRESSION AND ACTIVITY	Gene expression (Transcription)	0.66263	0.0491491	0.0134717	0.000792545	0.00017142	62.4858	-1.68288	7.43702	29.328	20.2047	12.9531	48.3371	54.1203	60.392	53.9538	46.5575	53.0222	34.8761	56.2708	47.7618	58.1804	48.7611	51.1287	60.4267	52.6	60.363	55.082	46.3827	58.2209	46.6274	50.9428	36.2003	63.7285	32.6692	43.8414
RUNX1 INTERACTS WITH CO FACTORS WHOSE PRECISE EFFECT ON RUNX1 TARGETS IS NOT KNOWN	Gene expression (Transcription)	0.734221	0.0502926	0.00220325	2.33124e-05	0.00050619	49.5099	-1.60215	6.3344	23.7509	15.5507	10.2084	39.2328	45.562	51.2214	45.2969	36.6622	44.7941	27.2469	47.2705	38.5591	49.1971	39.7291	42.8836	50.9689	44.2722	51.4318	46.1508	35.7153	50.7812	37.041	42.3993	28.4244	52.8548	25.2843	37.9632
INTRA GOLGI AND RETROGRADE GOLGI TO ER TRAFFIC	Vesicle-mediated transport	0.763597	0.0510924	0.00653286	0.000144387	8.85273e-07	11.6423	-1.25635	1.55801	4.21348	3.50301	3.9258	11.9602	13.0796	14.7132	12.7922	11.564	12.626	8.86808	14.2685	11.9455	14.0458	11.971	12.3676	15.2498	12.6103	14.2659	12.9438	10.6729	13.9671	11.9205	12.0895	9.65924	15.5443	7.54948	12.1422
MITOCHONDRIAL TRANSLATION	Metabolism of proteins	0.753422	0.0529569	0.000615352	9.91618e-06	2.25126e-06	-36.8776	-2.03735	-2.91015	-17.5393	-12.3213	-7.01691	-23.5023	-26.5068	-28.8957	-25.7646	-22.7445	-26.4364	-17.4125	-27.6504	-23.1952	-28.0166	-23.7286	-25.3942	-29.4274	-24.9873	-28.4526	-26.4124	-21.8995	-28.7705	-23.0825	-25.5027	-17.9995	-30.4428	-16.4342	-22.9964
VESICLE MEDIATED TRANSPORT	Vesicle-mediated transport	0.618101	0.0536261	0.143388	0.00700646	3.10213e-05	7.66692	-1.09034	1.35016	2.50669	2.59264	2.56759	9.22679	9.96404	11.1766	9.77756	8.89901	9.84134	7.11934	10.4352	9.42355	10.7187	9.08181	9.40797	11.557	9.58664	10.8597	9.93667	9.05813	11.3141	8.83536	9.25224	7.58247	11.3745	6.34746	8.86965
GLUTATHIONE CONJUGATION	DNA Repair	0.657608	0.0549053	0.0284335	0.00104022	0.000230291	-31.5669	-1.49014	-4.10611	-13.2542	-11.2264	-7.08636	-27.0621	-30.9434	-33.4531	-30.2909	-26.5175	-30.9692	-19.2277	-31.7953	-27.0808	-32.8717	-27.0484	-29.5225	-34.3436	-29.4774	-32.7109	-30.9688	-26.7637	-34.26	-26.419	-29.6529	-20.0715	-35.1554	-17.8214	-26.1952
SYNTHESIS OF PIPS AT THE PLASMA MEMBRANE	Metabolism	0.625479	0.0550887	0.046766	0.00258236	0.000907348	31.3099	-1.61327	4.0873	14.3851	10.9107	6.01406	25.2876	28.4176	31.7141	28.1035	24.3424	28.46	18.1053	28.7751	25.5415	30.1362	25.1006	27.1512	32.7979	27.8615	30.811	28.3052	24.982	30.8419	24.0865	27.5072	18.7326	31.8462	17.0597	23.6565
TRANSPORT OF BILE SALTS AND ORGANIC ACIDS METAL IONS AND AMINE COMPOUNDS	Transport of small molecules	0.687585	0.0554073	0.0425029	0.00181454	0.0278111	9.03303	-1.12138	2.62406	3.30101	3.07483	2.65719	8.5495	12.1575	12.4992	12.0097	7.78466	11.9127	4.45708	12.7893	8.67038	13.6112	8.46043	11.0864	13.3331	12.5313	11.8043	11.575	6.89267	14.2434	8.14146	10.9804	5.42978	14.1852	2.8359	10.4627
NEUROTRANSMITTER RECEPTORS AND POSTSYNAPTIC SIGNAL TRANSMISSION	Neuronal System	0.654736	0.0558935	0.0788559	0.00195774	1.65208e-05	19.2293	-1.17202	2.79302	6.55917	6.8612	5.80893	21.0571	23.2974	25.4298	22.6836	20.5659	23.3508	15.9043	24.048	21.1697	24.7582	20.9742	22.221	26.1439	21.9565	24.8348	23.2896	20.6287	25.8556	20.5407	22.3488	16.6284	26.6821	14.6976	19.6578
P75 NTR RECEPTOR MEDIATED SIGNALLING	Signal Transduction	0.632576	0.0565808	0.446064	0.0147112	1.25258e-05	17.3989	-0.805975	3.53948	3.01714	6.59722	7.78458	28.2897	30.0812	32.8161	28.3921	28.0386	30.4476	22.5053	31.7623	28.5516	32.2208	28.0967	28.5046	33.7078	28.4883	32.073	28.3119	29.3092	33.3936	27.5303	29.2692	22.7892	35.0152	22.032	26.3408
CA2 PATHWAY	Signal Transduction	0.625061	0.0575068	0.0645556	0.0025542	0.00104077	13.5369	-1.03126	3.08875	4.71924	4.09769	4.71995	17.0877	18.7688	21.7847	18.9791	15.7273	18.0254	13.0102	19.7806	16.8549	20.6406	17.2593	17.3895	22.1059	19.0736	21.517	18.9003	15.5196	20.6227	15.8104	16.9865	12.6721	22.222	13.5736	15.7115
NRAGE SIGNALS DEATH THROUGH JNK	Signal Transduction	0.618452	0.0606405	0.802884	0.873863	0.188124	1.30751	-0.981665	2.49412	-0.25569	0.130892	1.43231	1.7283	2.71483	3.94341	2.25781	0.710878	2.16404	0.46299	4.30713	1.69497	4.29032	1.75285	1.55395	4.59821	4.17672	3.39775	0.658717	0.148231	2.56296	0.935937	2.00447	0.0291161	5.78581	1.18611	1.84266
VEGFR2 MEDIATED CELL PROLIFERATION	Signal Transduction	0.719113	0.0628875	0.006677	3.67182e-05	2.66332e-05	42.4149	-1.4415	5.47445	16.6542	14.021	11.7397	38.0404	42.2884	47.262	40.6916	36.0713	42.0747	28.8064	44.8582	37.5033	45.4785	38.4361	39.9379	48.0976	39.4782	46.5657	41.7027	33.5708	45.6812	37.0715	40.6321	30.0551	51.3165	26.7252	34.0943
ACTIVATION OF ANTERIOR HOX GENES IN HINDBRAIN DEVELOPMENT DURING EARLY EMBRYOGENESIS	Developmental Biology	0.651679	0.0629743	0.92915	0.0664751	0.160365	-1.01672	-0.74036	-0.794	-0.028846	-0.513366	-0.474512	-0.718665	-1.88261	-1.65165	-1.83531	0.0469469	-1.74476	-0.775635	-2.18887	-0.418533	-2.24584	-0.939815	-1.61496	-1.50466	-1.6805	-1.77413	-1.96433	0.860117	-2.43068	-0.278321	-1.47039	-0.355321	-2.66331	-1.47616	-1.39815
DNA DOUBLE STRAND BREAK RESPONSE	DNA Repair	0.6322	0.0635832	0.2327	0.0308004	0.013647	-5.09087	-0.982545	-2.06343	-1.21469	-1.53028	-2.3459	-5.91435	-7.6923	-8.03752	-7.38378	-4.64152	-7.29171	-5.22244	-8.81757	-5.64684	-8.96173	-6.11146	-6.75694	-7.88509	-8.11697	-8.16454	-6.77278	-2.44517	-7.42594	-5.52007	-7.23802	-5.96993	-11.0351	-3.97661	-5.12167
APOPTOSIS INDUCED DNA FRAGMENTATION	Programmed Cell Death	0.322946	0.0667303	0.184133	0.0823885	0.767495	-6.18994	-0.73478	-4.00263	-2.779	-2.87467	-0.536268	-15.6953	-14.3266	-17.6235	-15.4624	-15.3298	-14.274	-13.6837	-12.857	-15.5886	-16.3323	-15.774	-12.8488	-15.9959	-15.0125	-18.9799	-15.8373	-18.009	-17.3583	-14.2582	-13.0403	-13.2448	-16.8314	-14.4152	-6.23317
MTOR SIGNALLING	Signal Transduction	0.62373	0.0667361	0.671533	0.00650927	0.104297	3.79147	-0.641451	1.85068	0.398381	1.97369	1.4194	6.70358	8.29438	9.49997	8.43728	6.71454	8.70142	2.83938	7.3856	6.51148	9.18995	6.84513	7.63449	10.2165	9.12135	8.90289	7.86722	7.41494	11.1737	6.43438	7.7125	2.08372	7.67156	4.09881	6.909
PEPTIDE HORMONE METABOLISM	Metabolism of proteins	0.533953	0.067489	0.359908	0.689767	0.791888	0.743072	-0.811708	1.23545	0.4347	0.164214	0.144158	0.544824	1.6193	1.35146	1.99381	0.330886	1.32257	-0.18991	1.62363	0.879299	2.39774	0.298369	1.04572	1.58807	2.49495	1.15429	1.57619	0.499741	2.45935	0.263344	0.867862	0.474172	2.25123	-1.29671	0.577624
TRANSCRIPTIONAL ACTIVATION OF MITOCHONDRIAL BIOGENESIS	Organelle biogenesis and maintenance	0.755832	0.0684676	0.00261072	0.000513505	0.000337513	19.2226	-1.26263	3.16654	7.97984	5.56048	5.68229	19.3643	21.8768	24.7289	22.1472	18.9028	20.7233	12.7957	23.5234	18.4476	24.0122	20.0398	20.3032	24.2867	22.7091	25.0973	21.6789	17.7058	22.7125	19.3816	19.9277	13.202	26.3552	12.1186	18.8038
NOTCH2 INTRACELLULAR DOMAIN REGULATES TRANSCRIPTION	Signal Transduction	0.820358	0.0695153	6.40367e-05	4.38773e-06	1.38902e-05	47.8768	-1.58714	5.57645	22.786	12.3159	12.7748	37.7636	43.9871	50.4563	43.5724	33.6177	42.0476	27.5666	47.9513	36.9157	47.9976	38.3884	41.032	51.3693	43.8257	49.6954	43.3614	28.5446	48.0341	35.6469	39.653	29.1588	52.1403	24.913	40.9697
DEATH RECEPTOR SIGNALLING	Signal Transduction	0.637002	0.070654	0.19634	0.007228	4.59994e-06	25.2927	-0.992465	3.73222	6.37458	9.42148	9.49667	33.3556	35.5515	38.2419	33.6519	33.2699	36.0312	26.7868	37.3239	33.6214	37.6384	33.1597	34.0137	39.382	33.0127	37.2917	34.1846	34.5618	39.091	32.7532	34.8073	27.1084	41.1021	26.2509	31.0268
MEMBRANE TRAFFICKING	Vesicle-mediated transport	0.63755	0.073926	0.158179	0.0122564	9.69862e-06	13.4941	-1.15893	1.89471	4.61181	4.71437	4.16791	15.2075	16.4286	18.281	16.0617	14.8554	16.3888	11.5976	17.0029	15.4061	17.4228	15.0612	15.6961	18.9311	15.723	17.7393	16.3439	15.0517	18.2768	14.7769	15.6336	12.1646	18.4394	10.6528	14.6088
CELL CYCLE CHECKPOINTS	Cell Cycle	0.684854	0.0758456	0.0119027	7.71569e-05	1.10669e-05	-8.49158	-1.13493	-1.17088	-2.88873	-2.63297	-2.96987	-9.34256	-10.5276	-11.2714	-10.3917	-8.75097	-10.2783	-7.72569	-11.1508	-9.1389	-11.274	-9.49262	-9.97767	-11.144	-10.2897	-11.3776	-10.4767	-8.19712	-11.0235	-8.97251	-9.98024	-7.88724	-12.4587	-7.45642	-8.97108
CD209 DC SIGN SIGNALING	Immune System	0.641487	0.0764056	0.0712209	0.0016621	0.000112652	73.0174	-1.35447	9.5221	28.9428	25.7431	18.3315	69.3381	77.4919	86.3093	75.6946	66.3305	77.9691	51.2661	79.1281	70.0036	81.9644	68.8478	74.1964	88.4575	72.905	84.5191	78.0192	67.0061	85.909	66.0602	74.7931	53.9476	87.868	46.7968	64.5615
CHROMOSOME MAINTENANCE	Cell Cycle	0.600831	0.0795754	0.895486	0.0781563	0.000467174	-5.07436	-0.455405	-1.385	0.283599	-2.10889	-3.24906	-12.9416	-14.2977	-15.0758	-13.6305	-12.4042	-14.3342	-10.9476	-15.1511	-12.6944	-15.0343	-13.1238	-13.7549	-15.1027	-13.2285	-15.0534	-13.9655	-11.7577	-15.2835	-12.6628	-13.9545	-11.0355	-16.6408	-10.8011	-12.6682
HIV TRANSCRIPTION INITIATION	Disease	0.565784	0.0798075	0.444635	0.0258997	0.000618862	-13.574	-0.801137	-2.21313	-2.89426	-5.18214	-5.49754	-21.4266	-23.2698	-24.5174	-22.3498	-20.8218	-23.5291	-18.2352	-24.081	-21.0697	-24.4547	-21.6896	-22.3967	-24.7807	-21.7261	-24.2979	-22.8695	-19.7444	-25.0341	-21.2527	-22.9271	-18.4188	-26.72	-17.9292	-19.6828
SLBP DEPENDENT PROCESSING OF REPLICATION DEPENDENT HISTONE PRE MRNAS	Metabolism of RNA	0.631665	0.0838375	0.109923	0.0011382	0.00214411	-14.7246	-1.04335	-3.16397	-4.76064	-5.00525	-4.95873	-16.9953	-20.2426	-22.5491	-19.946	-15.5714	-19.9589	-11.8504	-21.1472	-16.9899	-22.0534	-16.9992	-18.9084	-23.5587	-20.5174	-21.7077	-19.4698	-15.2422	-22.4185	-15.7032	-18.975	-11.8192	-23.2973	-11.9024	-17.5636
G2 M CHECKPOINTS	Cell Cycle	0.746971	0.0881497	0.0180562	0.00272851	0.00118815	-8.21988	-1.15109	-1.782	-3.08514	-2.13935	-2.99539	-7.95961	-10.4354	-11.5085	-10.3762	-6.65898	-9.86223	-5.35604	-11.5197	-7.61477	-11.6342	-8.2137	-9.55202	-11.799	-10.87	-11.2663	-9.96463	-4.87854	-10.7099	-7.37116	-9.52316	-5.61952	-13.1378	-4.9169	-8.82296
TRANSCRIPTIONAL REGULATION BY MECP2	Gene expression (Transcription)	0.635639	0.0901288	0.0179923	0.00105689	0.00170917	48.411	-1.65963	5.45701	23.4165	15.8279	9.16652	37.5845	42.6769	47.7876	42.786	36.0839	41.9961	26.1813	43.7182	37.0672	45.5765	37.9657	40.5403	47.5388	41.2932	47.9949	44.0299	36.105	45.969	36.0755	40.4069	27.3654	49.5458	24.2079	34.0056
COMPLEX I BIOGENESIS	Metabolism	0.747138	0.0929467	0.00068342	1.19166e-05	0.00854382	-21.1142	-1.60325	-2.70173	-10.3071	-7.02577	-3.78129	-16.3333	-19.7402	-21.795	-19.5014	-15.4256	-19.6063	-10.4118	-20.3031	-15.9578	-21.2282	-16.6099	-18.6439	-22.3321	-19.2205	-21.3475	-19.7354	-14.2208	-22.4998	-15.9075	-18.4489	-10.9732	-22.2186	-9.47602	-17.1106
CITRIC ACID CYCLE TCA CYCLE	Metabolism	0.653625	0.0930042	0.00738066	0.00055784	0.0129356	-15.0475	-1.43295	-2.49644	-6.9146	-4.9089	-3.22403	-13.4096	-15.4699	-17.5233	-15.5102	-12.8345	-15.113	-8.75999	-16.0392	-13.6917	-16.6396	-13.2019	-14.608	-18.2749	-15.2388	-16.8969	-15.7363	-13.7885	-17.9569	-12.4528	-13.9754	-9.0309	-16.9867	-8.30847	-14.4601
ROLE OF ABL IN ROBO SLIT SIGNALING	Developmental Biology	0.612463	0.0931495	0.452604	0.0255075	2.79129e-05	17.8408	-0.860665	3.20422	4.08547	6.88849	6.86682	26.0383	28.7771	31.2701	27.7397	25.2568	29.1639	20.2121	29.5265	26.6081	30.6321	25.6184	27.4102	32.4423	27.4577	30.2933	27.9748	25.6943	32.4594	25.0818	27.8457	21.5049	32.3447	18.0575	24.8295
DNA REPAIR	DNA Repair	0.686151	0.0934752	0.204582	0.00259791	7.20425e-07	-10.4741	-0.945648	-1.3911	-2.47018	-3.52177	-4.48219	-13.4629	-15.2001	-15.9428	-14.4431	-13.0124	-15.1006	-10.8412	-16.415	-13.3945	-16.0825	-13.5133	-14.5499	-16.4062	-14.4381	-15.5566	-14.4473	-12.1966	-15.6393	-13.3387	-14.8851	-11.341	-18.0813	-10.0082	-13.6378
HCMV INFECTION	Disease	0.669221	0.0943264	0.0726811	0.0120449	0.0624161	5.89054	-1.16447	1.5236	2.42519	1.88429	1.58106	6.79203	7.41088	9.49018	7.44739	6.56806	7.12987	3.47403	7.85246	6.66688	8.28678	6.88425	6.76548	9.76423	7.63779	9.2618	7.28872	6.18311	8.35158	6.72204	6.64118	3.95656	8.88393	2.66981	6.13335
RHO GTPASES ACTIVATE PAKS	Signal Transduction	0.704911	0.0952394	0.0685565	0.00095849	1.00016e-06	58.7175	-1.02835	7.92413	16.7442	19.247	22.7262	71.0419	79.3212	85.5221	76.6388	69.3381	78.2626	54.1135	84.862	72.2623	84.1885	70.1428	75.7348	88.0029	74.7798	83.4547	78.1878	69.0007	84.1514	69.4731	75.9071	59.131	93.6268	45.751	70.254
PROCESSING OF CAPPED INTRONLESS PRE MRNA	Metabolism of RNA	0.735669	0.0954245	0.00157824	1.76564e-05	0.00028104	-15.4449	-1.48177	-1.94697	-6.82397	-4.73721	-3.8837	-12.6048	-15.4241	-16.5976	-15.1576	-11.5971	-15.1512	-8.87818	-16.2682	-12.5881	-16.505	-12.6171	-14.6278	-17.6274	-14.9881	-15.7394	-15.2989	-10.6299	-16.6185	-11.984	-14.5643	-9.11526	-17.9309	-8.48304	-13.497
VEGFR2 MEDIATED VASCULAR PERMEABILITY	Signal Transduction	0.636013	0.0959344	0.0218584	0.000321049	0.0254834	31.4161	-1.25562	5.69557	13.3168	11.3254	6.77395	29.845	37.0893	40.0342	37.0883	28.2434	37.1493	18.6376	36.9857	30.2262	39.7964	29.5641	35.0946	42.2192	37.2857	38.2133	36.9238	29.1307	42.1998	27.8885	35.129	19.1095	40.3844	17.8511	31.3211
MAPK TARGETS NUCLEAR EVENTS MEDIATED BY MAP KINASES	Immune System	0.644463	0.0968256	0.294756	0.0171419	7.2124e-06	33.1856	-0.862049	4.89196	7.98256	11.9566	13.2464	50.3095	53.1458	58.8328	51.5078	50.0959	53.4507	38.9637	54.8646	49.6602	55.9262	50.7879	51.0972	58.542	50.6905	59.0751	52.189	49.8902	56.275	50.1781	52.321	40.5944	60.8829	36.2458	44.8341
INTERLEUKIN RECEPTOR SHC SIGNALING	Immune System	0.631159	0.0990877	0.0391603	0.00219672	0.000166014	64.9417	-1.80785	6.07676	31.0784	21.2994	12.5639	46.7967	52.1562	58.7631	51.3103	44.4675	52.0542	34.4191	53.4979	46.5963	55.0476	46.9444	50.0257	59.3816	50.2888	58.2478	52.1616	44.1051	56.6567	44.6125	50.2132	35.8039	58.5192	32.1111	45.1292
NUCLEAR SIGNALING BY ERBB4	Signal Transduction	0.505161	0.0996729	0.12165	0.00264165	0.00343737	11.3113	-0.73465	2.42028	2.29136	4.94262	4.07734	22.3525	22.1184	22.7386	20.7365	23.6568	23.2228	19.5389	22.086	21.9259	23.2364	22.6667	21.2947	22.8144	20.7445	22.6755	20.7298	24.65	23.5636	23.2595	23.0865	18.8583	25.4664	20.6733	16.4519
POST TRANSLATIONAL MODIFICATION SYNTHESIS OF GPI ANCHORED PROTEINS	Metabolism of proteins	0.543715	0.0998268	0.660437	0.379974	0.302267	0.0400654	-0.972214	-1.56909	-0.306987	-0.522604	0.869657	0.508963	-0.724682	-0.930448	-1.006	0.682759	-0.91188	2.18401	-0.0102758	0.511372	-1.46318	0.507189	-0.180526	-1.08766	-0.724615	-0.799441	-1.24049	-0.259795	-2.53547	1.05978	-0.262443	2.72733	-1.34391	1.27848	2.21245
CLASS I PEROXISOMAL MEMBRANE PROTEIN IMPORT	Protein localization	0.646104	0.100701	0.0347554	0.00245857	4.32745e-06	-30.8375	-1.50832	-2.98162	-12.4291	-10.5687	-7.83972	-26.2805	-29.2707	-31.4736	-28.6231	-25.8135	-29.1364	-19.9572	-30.396	-26.3994	-30.6581	-26.1929	-28.2483	-32.4086	-27.2194	-30.6944	-29.7928	-25.9087	-31.9651	-25.7755	-28.005	-20.7828	-33.0513	-18.5811	-25.9705
DNA DOUBLE STRAND BREAK REPAIR	DNA Repair	0.501392	0.10463	0.60754	0.0101006	0.000768682	-3.94788	-0.636225	-1.07399	-0.359901	-1.32199	-2.26599	-7.02447	-8.18898	-7.87493	-7.66067	-6.59372	-7.97536	-6.60888	-9.28926	-6.80036	-8.81121	-7.1896	-7.73051	-7.75372	-7.82596	-7.97595	-7.52292	-5.23544	-7.667	-7.13703	-8.0987	-7.09895	-10.7118	-5.7921	-6.91835
CRISTAE FORMATION	Organelle biogenesis and maintenance	0.759097	0.104926	0.000400881	4.69938e-05	0.00439414	-19.8419	-1.46534	-2.87909	-9.47682	-5.93883	-4.42622	-15.8437	-20.4421	-21.5406	-20.6038	-14.532	-19.841	-10.306	-21.2717	-15.1204	-22.3471	-16.3767	-19.0384	-21.4034	-20.4089	-21.6549	-20.7662	-13.2295	-22.4321	-15.053	-18.8046	-10.35	-24.2173	-10.2328	-16.3625
INHIBITION OF DNA RECOMBINATION AT TELOMERE	Cell Cycle	0.519433	0.105261	0.144441	0.258107	0.00207289	3.67429	-0.620313	-1.23597	0.858381	0.793321	2.02258	8.20793	7.37939	7.91098	6.97456	9.22534	7.61722	6.83576	7.51984	8.52087	6.92916	7.97734	7.71114	8.66883	6.7195	7.27943	7.1871	9.60824	6.95176	9.07219	7.8834	7.50303	7.12073	5.72366	8.18502
KERATAN SULFATE BIOSYNTHESIS	Metabolism	0.488006	0.105999	0.229706	0.00593996	0.00205564	-14.4071	-0.860141	-3.20675	-4.39861	-4.62262	-5.38589	-21.0033	-23.4381	-26.5531	-23.977	-18.7913	-22.5741	-17.2436	-24.2089	-21.7689	-25.4737	-20.4392	-21.9381	-27.2251	-23.0084	-25.9931	-24.7843	-19.0965	-26.9869	-18.6692	-20.8089	-18.4507	-26.7284	-15.2317	-20.0098
GOLGI TO ER RETROGRADE TRANSPORT	Vesicle-mediated transport	0.690816	0.109397	0.268825	0.0221014	3.5159e-07	13.9716	-0.83855	1.95485	3.09186	4.18179	6.69795	21.5422	22.7074	25.1215	22.0079	21.3143	22.1531	17.0195	24.6391	21.389	24.0709	21.6551	21.7027	25.576	21.3508	24.7427	22.5555	20.1995	23.8116	21.7603	21.4897	18.1537	26.9984	15.1293	20.7071
RESPIRATORY ELECTRON TRANSPORT	Metabolism	0.721181	0.109504	0.00226374	0.00037514	0.111408	-15.4552	-1.4768	-2.73088	-8.18772	-4.85733	-2.41015	-12.8444	-15.8637	-18.4171	-16.1029	-11.7881	-15.4721	-7.03041	-16.22	-12.4804	-17.4081	-13.1127	-14.7257	-18.6355	-16.1874	-18.2351	-16.0324	-11.1082	-18.1539	-12.0601	-14.3994	-7.42293	-18.0323	-6.37619	-13.1996
HCMV EARLY EVENTS	Disease	0.619994	0.11148	0.132263	0.0173237	0.0934109	6.72922	-1.14864	1.71785	2.7677	2.22697	1.73455	7.85641	8.5781	11.0117	8.64102	7.53568	8.32693	4.07909	8.93112	7.70053	9.54671	7.97126	7.86438	11.1608	8.77048	10.8875	8.53313	7.41929	9.75145	7.58224	7.75712	4.46528	10.1592	3.43545	6.88439
TELOMERE MAINTENANCE	Cell Cycle	0.588673	0.112009	0.524229	0.00171238	0.000894352	-5.54012	-0.822457	-1.35883	-0.920601	-2.11373	-2.50579	-7.38539	-9.23888	-9.62174	-8.78664	-6.58878	-9.21188	-5.70447	-9.90797	-7.00534	-9.97033	-7.66543	-8.69992	-9.50405	-8.48165	-9.71983	-9.0408	-5.75181	-10.1117	-6.92356	-8.85194	-5.50946	-11.3459	-6.0295	-7.51142
TRANSMISSION ACROSS CHEMICAL SYNAPSES	Neuronal System	0.588273	0.112531	0.272834	0.00828012	0.00013166	11.892	-0.918201	2.00227	3.07614	4.41218	4.40364	15.9959	18.0146	19.3991	17.4651	15.6273	18.1545	11.9615	18.5255	15.9806	19.1334	16.0071	17.1903	19.7383	16.5645	19.1165	18.2155	15.8002	20.2683	15.5581	17.309	12.3672	20.7944	11.2854	14.7439
S PHASE	Cell Cycle	0.769446	0.112676	0.0194212	0.00149321	0.000145397	-6.27629	-1.05018	-1.22106	-1.89738	-1.69483	-2.68409	-6.47573	-8.4715	-8.75954	-8.2891	-5.59954	-8.03898	-4.86882	-9.4792	-6.09998	-9.3117	-6.7526	-7.8524	-9.20434	-8.73932	-8.38887	-7.91393	-3.67945	-8.25904	-6.36758	-7.95096	-4.93203	-10.7262	-4.76347	-7.40085
RNA POLYMERASE I PROMOTER ESCAPE	Gene expression (Transcription)	0.521196	0.112976	0.786334	0.0183195	0.00237775	-5.51628	-0.683057	-1.62839	-0.5968	-2.17914	-2.74033	-8.86243	-10.8037	-11.745	-10.5757	-8.02369	-10.7037	-6.36673	-11.2922	-8.94059	-11.7928	-8.80484	-10.075	-11.7626	-9.79055	-11.7303	-11.2301	-8.39377	-12.8618	-7.87566	-9.8405	-6.55608	-12.9398	-6.05115	-8.54637
BETA OXIDATION OF PRISTANOYL COA	Metabolism	0.543839	0.1134	0.491039	0.0451254	0.00012237	-17.4354	-0.73868	-2.96662	-3.75548	-6.4321	-7.24784	-28.9868	-32.0064	-34.0264	-31.4311	-28.1643	-32.075	-23.4969	-32.6776	-29.1776	-33.7942	-28.8462	-30.6891	-34.3472	-30.5308	-33.7591	-32.1814	-29.0409	-35.5029	-27.8136	-30.7038	-24.1174	-35.6907	-22.4625	-27.6557
TP53 REGULATES TRANSCRIPTION OF SEVERAL ADDITIONAL CELL DEATH GENES WHOSE SPECIFIC ROLES IN P53 DEPENDENT APOPTOSIS REM	Gene expression (Transcription)	0.817652	0.114518	2.41413e-05	3.43248e-06	0.000298266	14.4272	-1.51678	1.68185	6.7213	4.19199	3.51388	11.4443	14.0972	15.3185	13.9967	10.3446	13.7538	8.04184	14.8364	11.7	14.9159	11.256	13.494	16.4449	14.3799	14.3798	13.6774	10.1364	14.7638	10.4279	13.3498	8.20591	15.5735	7.76838	13.6077
COPI INDEPENDENT GOLGI TO ER RETROGRADE TRAFFIC	Vesicle-mediated transport	0.702999	0.114651	0.183554	0.00515093	2.63931e-07	17.4379	-0.866358	2.3822	3.71361	5.51471	8.20954	25.2295	27.3878	29.3324	26.1543	25.1329	26.992	19.757	29.7766	25.1203	29.0111	25.31	26.1918	30.4883	25.0096	28.3692	27.1083	23.6353	29.4509	25.732	26.0084	20.9402	32.6607	17.785	24.9698
SIGNALING BY THE B CELL RECEPTOR BCR	Immune System	0.583783	0.115882	0.893052	0.123432	0.00538817	-1.69081	-0.69316	-0.732002	-0.0642938	-0.472187	-1.15433	-2.53594	-3.28107	-3.71016	-3.22626	-2.25829	-3.06507	-1.40726	-3.73444	-2.54981	-3.77533	-2.52571	-2.91688	-4.08622	-3.78138	-3.39677	-2.76365	-1.86378	-2.95393	-2.4161	-3.10953	-1.56222	-4.42639	-1.14898	-2.58119
TRANSCRIPTIONAL REGULATION BY VENTX	Gene expression (Transcription)	0.445449	0.116186	0.759331	0.0519861	0.0146082	11.7721	-0.598604	4.38836	1.39366	4.64666	5.73175	25.9504	27.8756	33.1641	28.4724	24.2306	27.3986	19.0412	27.8896	26.4528	30.6509	25.5802	25.8306	33.8623	28.4621	32.5823	28.4809	26.4894	31.9459	23.3271	25.5797	19.014	31.8037	19.0866	21.3662
DEFECTS IN COBALAMIN B12 METABOLISM	Disease	0.584731	0.116746	0.506024	0.0624734	2.10287e-05	-13.413	-0.692631	-2.32043	-2.22707	-4.33679	-6.84916	-24.8193	-26.2687	-28.1867	-25.3586	-24.6594	-25.9923	-20.4691	-28.004	-24.6641	-27.795	-24.9337	-25.1441	-28.6498	-24.1687	-27.8008	-26.3501	-24.1627	-28.3563	-24.858	-25.0467	-21.0795	-30.9722	-19.4517	-23.057
INOSITOL PHOSPHATE METABOLISM	Metabolism	0.534538	0.117013	0.213154	0.0077344	0.00610712	15.3252	-0.887625	3.14618	4.52606	6.04425	4.75491	22.4454	24.4079	27.6561	24.3892	22.1461	24.757	15.8046	23.8225	22.4713	26.0382	22.4264	23.2066	28.4367	25.068	27.0056	23.8236	23.9345	26.3562	21.4308	24.1174	15.3353	26.7539	16.5868	18.9369
NOTCH4 INTRACELLULAR DOMAIN REGULATES TRANSCRIPTION	Signal Transduction	0.823292	0.120336	5.94074e-05	1.25908e-06	2.28899e-05	42.5232	-1.5848	4.19955	19.605	11.9779	10.9402	33.2519	39.128	44.162	38.2113	30.0007	38.1567	23.94	42.0881	32.3671	42.1258	33.9038	36.919	44.9524	37.6423	43.5033	38.6855	25.3708	43.3734	31.8527	36.07	25.3788	45.6114	21.5419	36.216
RESPIRATORY ELECTRON TRANSPORT ATP SYNTHESIS BY CHEMIOSMOTIC COUPLING AND HEAT PRODUCTION BY UNCOUPLING PROTEINS	Metabolism of RNA	0.714378	0.121663	0.00356559	0.000995382	0.0810776	-14.9919	-1.38625	-2.82259	-7.6795	-4.53625	-2.77616	-12.9882	-16.33	-18.7681	-16.7052	-11.7647	-15.7905	-7.1822	-16.758	-12.4615	-18.0315	-13.3763	-15.0762	-18.7891	-16.8944	-18.7505	-16.5476	-10.8599	-18.5296	-12.1266	-14.6949	-7.41526	-18.77	-6.79378	-13.4047
RRNA MODIFICATION IN THE NUCLEUS AND CYTOSOL	Metabolism of RNA	0.598439	0.121744	0.156037	0.0223811	1.43834e-05	-18.9636	-0.92832	-2.39899	-5.49883	-6.17711	-7.28767	-27.044	-28.1401	-30.8308	-27.7628	-27.0731	-27.7667	-21.7863	-29.3123	-26.4598	-29.5907	-27.4745	-27.0712	-30.3114	-26.6558	-31.2636	-28.6853	-26.9886	-29.0671	-27.107	-27.2466	-22.1851	-32.9445	-21.1216	-23.2586
HOMOLOGY DIRECTED REPAIR	DNA Repair	0.590491	0.122188	0.202609	0.00284309	3.8046e-05	-9.41055	-0.852269	-1.54306	-2.12743	-3.01359	-4.26953	-13.0515	-15.016	-15.4013	-14.5146	-12.379	-14.6938	-10.9975	-16.2692	-12.7701	-15.9858	-13.2588	-14.3014	-15.4996	-14.1368	-15.3193	-14.8295	-10.9438	-15.1252	-12.9531	-14.5212	-11.5017	-18.5233	-10.1572	-12.5122
SYNTHESIS OF PIPS AT THE EARLY ENDOSOME MEMBRANE	Metabolism	0.639867	0.12305	0.0759167	0.479363	0.25719	3.05923	-1.31992	3.68008	4.59689	1.11316	-2.65082	1.1275	5.62169	8.56101	6.59005	-1.46002	5.69093	-4.56543	4.16903	1.13679	7.3887	1.12065	4.31969	9.64511	7.92784	7.65758	5.47524	-1.56741	7.7167	-1.41706	4.88062	-5.20818	6.58717	-3.49418	0.1388
DISEASES OF SIGNAL TRANSDUCTION BY GROWTH FACTOR RECEPTORS AND SECOND MESSENGERS	Disease	0.619603	0.123109	0.0932795	0.00499553	0.000558946	16.4573	-1.33335	1.96542	6.46431	6.06235	3.93063	15.8407	17.6902	19.5772	17.2889	15.5514	17.8971	11.2092	17.8797	15.8832	18.5726	15.8094	17.0399	20.1147	16.6725	19.1294	17.8026	15.9253	19.6782	15.4019	17.1847	11.6179	19.5884	10.5279	15.032
GLUCURONIDATION	Metabolism	0.584217	0.123561	0.0864573	0.00402518	2.51131e-05	-20.8313	-1.12142	-2.26833	-7.12559	-7.10579	-6.59996	-24.0664	-25.8612	-28.2485	-25.558	-23.3198	-25.7536	-19.6227	-26.4663	-24.1258	-27.1024	-24.0227	-24.9466	-29.1341	-24.9493	-27.5105	-26.0652	-22.8394	-26.8199	-23.512	-25.3272	-20.1467	-29.4816	-18.7494	-21.4409
EPIGENETIC REGULATION OF GENE EXPRESSION	Gene expression (Transcription)	0.743752	0.124514	0.00384233	0.00055334	0.106674	8.73661	-1.31299	1.70755	4.19407	2.91873	1.62381	7.57952	10.1186	11.2412	10.1884	7.03559	9.94113	3.4966	10.3332	7.62124	10.9705	7.54878	9.49091	11.6092	10.2105	10.9345	10.1701	7.22187	11.2887	6.96109	9.40211	3.95276	11.476	2.73633	8.42864
THE CITRIC ACID TCA CYCLE AND RESPIRATORY ELECTRON TRANSPORT	Metabolism	0.738655	0.124917	0.00117329	6.86549e-05	0.0111646	-17.7725	-1.48037	-2.44262	-8.67938	-5.51851	-3.57463	-14.6246	-17.8845	-19.9736	-17.9675	-13.5581	-17.476	-9.13601	-18.4851	-14.1141	-19.3883	-15.0007	-16.7764	-20.1096	-17.8219	-19.8603	-18.0888	-12.5801	-20.0256	-13.9493	-16.4562	-9.34578	-20.4449	-8.7864	-15.2188
INTERLEUKIN 6 FAMILY SIGNALING	Immune System	0.530351	0.127563	0.525981	0.0241435	0.000471953	47.6616	-0.769823	9.85517	10.2313	18.711	18.7193	75.6979	85.153	92.9805	83.7745	71.9493	85.7494	58.4944	86.0045	77.9156	91.1367	74.0638	80.7439	95.8457	81.2748	90.5928	85.8577	75.762	97.9136	70.4243	80.8838	61.7086	95.577	53.1374	70.0502
MITOCHONDRIAL PROTEIN IMPORT	Protein localization	0.631598	0.127969	0.131227	0.00863259	4.67911e-06	-20.6695	-1.11199	-2.20092	-6.52422	-6.85938	-7.28585	-23.9553	-25.7714	-28.0804	-25.0493	-23.4	-25.537	-19.2553	-27.1744	-23.7839	-27.0987	-24.0816	-24.7933	-28.5874	-24.409	-27.6578	-25.5828	-22.5556	-27.1929	-23.7377	-24.8747	-19.9631	-29.7131	-18.0755	-22.9432
GABA B RECEPTOR ACTIVATION	Neuronal System	0.650657	0.128191	0.0316945	0.000740317	3.18992e-06	28.8661	-1.24788	2.60106	9.53035	9.89737	9.43833	30.0687	32.1797	34.5434	31.0159	29.5108	32.1913	24.8923	33.7596	29.6026	33.7314	30.4121	31.0363	35.1105	29.6818	34.0707	32.1277	28.5889	34.286	29.8796	31.3535	24.9056	37.3375	24.8702	27.7966
PYRUVATE METABOLISM AND CITRIC ACID TCA CYCLE	Metabolism	0.734202	0.128293	0.000817654	8.62249e-06	1.79312e-05	-24.1126	-1.75091	-1.90084	-10.9741	-7.99429	-5.14423	-17.5826	-20.0128	-21.8677	-19.5301	-16.8931	-19.9648	-12.897	-20.7604	-17.4327	-20.9637	-17.693	-19.3121	-22.3402	-18.615	-21.474	-20.2926	-16.6432	-22.3082	-16.9931	-19.0275	-13.1569	-22.2368	-12.4639	-18.2996
ZBP1 DAI MEDIATED INDUCTION OF TYPE I IFNS	Immune System	0.532956	0.129425	0.832661	0.175404	0.000635951	15.9472	-0.410014	5.15202	-1.9435	6.53336	11.3574	47.6523	51.1243	57.1259	50.049	45.6627	50.8929	38.108	53.0078	47.1072	54.1206	48.054	48.9165	56.9722	48.2611	57.254	51.5389	44.625	55.696	46.0778	48.9717	39.2279	58.7196	36.2415	43.488
RIP MEDIATED NFKB ACTIVATION VIA ZBP1	Immune System	0.532956	0.129425	0.832661	0.175404	0.000635951	15.9472	-0.410014	5.15202	-1.9435	6.53336	11.3574	47.6523	51.1243	57.1259	50.049	45.6627	50.8929	38.108	53.0078	47.1072	54.1206	48.054	48.9165	56.9722	48.2611	57.254	51.5389	44.625	55.696	46.0778	48.9717	39.2279	58.7196	36.2415	43.488
TRANSPORT TO THE GOLGI AND SUBSEQUENT MODIFICATION	Metabolism of proteins	0.549011	0.137736	0.863061	0.118199	0.000258645	6.77228	-0.564267	1.57655	0.476193	2.46557	3.83051	16.2137	16.6393	19.1284	16.3	15.6762	16.5189	13.1467	17.3166	16.2883	17.6887	16.1588	15.8661	19.6153	16.1835	18.7226	16.397	15.5953	18.2636	15.7086	15.8211	13.5157	18.7341	12.5317	14.9541
ADRENALINE NORADRENALINE INHIBITS INSULIN SECRETION	Metabolism	0.631641	0.139	0.0619281	0.00202	5.38947e-06	36.5963	-1.16772	3.40395	11.5488	12.6791	12.3684	40.6075	43.4569	46.5691	41.882	39.9465	43.5483	33.5671	45.4624	40.1069	45.4381	40.9764	41.997	47.3795	39.9798	45.8937	43.4671	39.0127	46.3769	40.32	42.4168	33.7096	50.1454	33.3297	37.6574
COBALAMIN CBL VITAMIN B12 TRANSPORT AND METABOLISM	Metabolism	0.582515	0.139897	0.537275	0.0708374	2.19493e-05	-14.4477	-0.68786	-2.32737	-2.39485	-4.80176	-7.25113	-26.7428	-28.3759	-30.4798	-27.4145	-26.5546	-28.2032	-21.9339	-29.9999	-26.6782	-29.9194	-26.7905	-27.2386	-31.0263	-26.1605	-30.0244	-28.4594	-26.3296	-30.6528	-26.6446	-27.2234	-22.6089	-33.0915	-20.8089	-24.8473
COPI MEDIATED ANTEROGRADE TRANSPORT	Metabolism of proteins	0.628841	0.139985	0.423193	0.0555252	4.79293e-06	26.7445	-0.793573	3.65415	5.8432	8.99788	11.9034	43.7407	45.9747	50.6242	44.6989	43.1897	45.7019	35.24	48.2063	44.0278	48.3961	43.5291	44.1905	52.2633	43.4071	49.2582	45.7754	42.5866	49.5943	43.4309	44.145	36.9453	52.4265	32.398	41.1726
REGULATION OF INSULIN SECRETION	Metabolism	0.597454	0.140238	0.276983	0.00560784	0.00101495	13.0638	-0.938121	2.14702	3.51286	5.22147	4.32947	17.4842	19.4922	21.6795	18.8941	17.1555	19.9603	12.2907	19.4957	17.1883	20.5671	17.7022	18.7003	21.7814	18.0624	21.5946	19.5872	17.6004	22.5878	16.9776	18.9092	12.2655	21.4552	12.3327	16.2298
G PROTEIN ACTIVATION	Signal Transduction	0.628741	0.141031	0.0705838	0.00243911	5.96508e-06	36.0543	-1.14595	3.38953	11.2336	12.4991	12.3216	40.7446	43.5796	46.7124	42.0106	40.0893	43.6706	33.6857	45.5777	40.2541	45.5522	41.106	42.1261	47.496	40.1051	46.0594	43.5986	39.1835	46.4813	40.4516	42.5463	33.8686	50.2562	33.3808	37.7803
SIRT1 NEGATIVELY REGULATES RRNA EXPRESSION	Gene expression (Transcription)	0.369932	0.142461	0.383474	0.708057	0.855825	0.575272	-0.562895	-1.57352	0.699564	-0.295244	0.170952	3.06087	1.39502	0.776738	0.899117	4.28818	1.70484	4.05377	1.5347	2.99097	0.535668	3.11238	2.02822	1.37078	1.22371	0.281699	0.628621	3.41699	-0.186463	4.63665	2.46136	4.27034	0.425327	3.69281	3.38366
ADP SIGNALLING THROUGH P2Y PURINOCEPTOR 12	Hemostasis	0.617436	0.144419	0.0990776	0.00442532	8.11316e-06	48.1239	-1.11158	4.65902	14.6901	16.7718	16.6619	55.9853	59.9048	64.2265	57.7652	55.1417	60.074	46.1297	62.5504	55.4732	62.5822	56.3626	57.9319	65.3923	55.1316	63.2551	59.9599	54.2724	64.0162	55.4894	58.4972	46.5147	68.8856	45.4881	51.9918
RNA POLYMERASE III TRANSCRIPTION TERMINATION	Gene expression (Transcription)	0.596058	0.145547	0.277299	0.027376	1.99199e-05	-25.1478	-1.04613	-2.84141	-7.46646	-9.00202	-8.67929	-30.5511	-33.3557	-35.9091	-32.2491	-29.8711	-33.5835	-24.3737	-34.4785	-30.6061	-34.9155	-30.5106	-32.2063	-36.7086	-31.0837	-35.2429	-33.2203	-29.6993	-35.842	-29.9398	-32.6801	-25.2289	-38.0061	-22.9483	-28.5991
APOPTOTIC CLEAVAGE OF CELLULAR PROTEINS	Programmed Cell Death	0.616863	0.145796	0.142302	0.00677272	2.0266e-05	48.0981	-1.17548	5.29379	16.354	17.1672	14.5769	52.4206	57.4135	63.1112	55.7837	51.0007	57.8283	40.2058	58.9284	52.6151	60.1108	52.2773	55.426	64.5654	53.1827	61.8995	57.9512	53.328	63.7573	50.0697	55.4567	40.0944	64.1216	40.3916	50.2731
TRANSCRIPTIONAL REGULATION OF WHITE ADIPOCYTE DIFFERENTIATION	Developmental Biology	0.675834	0.146401	0.0165708	0.00036075	0.000344089	27.5065	-1.42225	3.03241	12.025	8.57381	6.90766	24.3733	27.8215	31.5022	27.6079	22.9106	27.2726	17.1307	29.0759	24.1911	29.5354	24.5075	26.5587	31.7091	26.6665	31.3298	28.3924	22.6831	29.9697	23.0015	26.1938	17.8794	32.057	15.883	24.1074
SIGNALING BY ERYTHROPOIETIN	Signal Transduction	0.717611	0.146466	0.000490907	9.33608e-06	0.12369	39.5827	-2.0297	3.60927	24.0311	12.0208	3.53083	24.6907	29.6559	34.2624	29.9744	22.4745	29.4927	15.4082	29.5035	24.3826	31.3633	24.9178	28.3978	34.8425	28.9276	33.779	30.8467	21.626	32.3969	22.8138	28.3311	16.1279	32.9721	14.2087	23.7226
INTEGRATION OF ENERGY METABOLISM	Metabolism	0.580773	0.146564	0.806319	0.0898479	5.46897e-05	14.2091	-0.595852	2.85825	1.27577	5.55114	7.38214	29.4602	31.8978	34.7933	30.8457	29.2252	32.3881	22.5383	32.4864	29.4313	33.6401	29.4814	30.6141	35.356	29.8251	34.3244	31.6962	30.2569	36.0998	28.8125	30.9035	22.846	35.4872	22.0255	27.4851
PHOSPHOLIPID METABOLISM	Metabolism	0.714181	0.146739	0.057089	0.0198689	0.0050149	2.82651	-0.996782	0.658829	0.976745	0.713666	1.1361	3.17979	4.02001	4.69184	4.11782	2.75072	3.73726	1.8516	4.38033	3.18106	4.45407	3.17886	3.70018	4.95225	4.41217	4.47482	3.87253	2.26879	3.74343	2.9435	3.7348	2.13969	5.06448	1.37145	3.2401
ESR MEDIATED SIGNALING	Signal Transduction	0.745265	0.14816	0.000903745	3.20979e-05	0.000243502	17.4267	-1.52522	1.62638	8.18026	5.39701	3.84943	14.6437	16.3751	18.7767	16.4843	14.0012	15.9347	10.0851	16.9957	14.2817	17.3904	14.9104	15.627	18.9255	15.9101	18.6528	16.9629	13.0639	17.353	14.3762	15.3674	10.6121	18.9006	9.20678	13.8209
SIGNALING BY NUCLEAR RECEPTORS	Signal Transduction	0.679168	0.150408	0.00663711	0.000271381	0.00542286	12.2619	-1.38392	1.48227	5.60434	4.05284	2.60475	11.2229	12.801	14.5822	12.9416	10.8129	12.5869	7.32128	12.9823	11.0137	13.6055	11.377	12.2082	14.7321	12.4442	14.4572	13.3561	10.369	13.8242	10.9905	12.092	7.81104	14.5919	6.50501	10.2996
SMOOTH MUSCLE CONTRACTION	Muscle contraction	0.678395	0.15079	0.0539431	0.00101132	1.24684e-06	23.7918	-1.03903	2.40969	6.79677	7.2803	9.71473	29.5367	31.3706	34.1545	30.3509	28.5123	30.6478	24.9799	34.0377	28.898	33.0507	30.0073	30.1327	34.793	29.9484	33.6224	30.6863	25.4251	32.1821	29.7472	30.0341	25.7813	36.8479	23.6443	29.3539
MICRORNA MIRNA BIOGENESIS	Gene expression (Transcription)	0.751107	0.152078	0.0156374	0.301723	0.148711	6.914	-1.34697	2.05579	4.04799	0.95012	1.91589	6.10476	7.88485	10.6515	8.20067	5.19424	6.64924	1.44639	9.61291	5.97812	9.29698	6.19807	6.84433	10.4902	8.56606	10.786	7.89619	4.74369	7.91208	5.37445	6.1441	2.45362	11.1358	-0.232336	7.07472
NUCLEOTIDE EXCISION REPAIR	DNA Repair	0.719789	0.152369	0.0152862	1.16029e-05	1.41836e-06	-11.6795	-1.04026	-1.28194	-2.93228	-3.94671	-4.80051	-13.4714	-15.4965	-15.4143	-14.5739	-12.9327	-15.4718	-11.7427	-16.8085	-12.9441	-16.3297	-13.86	-14.8827	-15.8387	-14.2712	-15.0607	-14.8261	-10.2886	-15.5901	-13.9903	-15.4245	-12.1737	-18.9797	-11.0244	-13.1897
EXTRA NUCLEAR ESTROGEN SIGNALING	Signal Transduction	0.729792	0.152872	0.00138092	0.000125595	0.138954	15.8096	-1.57615	2.16446	9.1182	4.67049	2.02089	12.0071	15.3206	17.7501	15.6848	10.5932	14.9952	6.58478	15.3894	11.5584	16.6273	12.3377	14.3578	17.8358	15.1794	17.6787	16.106	9.55934	17.2117	11.0068	14.1086	6.88017	17.6077	6.09247	11.6923
OPIOID SIGNALLING	Signal Transduction	0.77944	0.153327	0.000725399	9.56956e-06	6.43821e-06	22.9584	-1.40708	2.11153	9.54163	6.86179	6.55494	20.4561	23.2075	25.9562	22.8934	19.2941	22.5691	14.9272	24.7564	19.8693	24.6907	20.8886	22.1145	26.3919	21.9857	25.593	23.6498	17.2189	24.6824	20.1242	21.7238	15.4669	27.4023	14.0277	20.3465
APOPTOTIC EXECUTION PHASE	Programmed Cell Death	0.71241	0.153995	0.0391038	0.000559836	7.02381e-07	39.897	-1.31699	3.39897	14.3092	13.5825	12.0052	38.2921	42.6429	46.5013	41.0105	37.1006	42.6899	29.0896	44.8053	38.2718	44.4427	38.3071	41.3167	47.9728	39.2952	45.275	42.44	37.1509	46.3226	37.0805	41.2367	29.4674	48.0863	28.4598	39.337
PROCESSING OF DNA DOUBLE STRAND BREAK ENDS	DNA Repair	0.55548	0.156811	0.235553	0.0046159	0.000397008	-9.91496	-0.895347	-1.80432	-2.50686	-3.09319	-4.31491	-13.0665	-15.2418	-16.072	-14.9239	-11.9942	-14.7789	-10.8103	-16.4889	-12.509	-16.3485	-13.4772	-14.4263	-15.7786	-14.3685	-16.3165	-15.3868	-10.0933	-15.311	-12.7546	-14.5661	-11.172	-19.1585	-10.2075	-12.0395
DEPOSITION OF NEW CENPA CONTAINING NUCLEOSOMES AT THE CENTROMERE	Cell Cycle	0.580448	0.158461	0.890491	0.152471	0.000148986	-7.94908	-0.424474	-1.8741	0.539001	-3.16982	-5.31826	-21.8243	-23.759	-25.6218	-23.0079	-21.0839	-23.7887	-17.8983	-24.7396	-21.9422	-25.064	-21.7374	-22.7973	-25.8132	-22.1032	-25.4623	-23.7619	-21.525	-26.1974	-20.9074	-22.8252	-18.405	-27.1182	-17.054	-20.7752
CELL CELL COMMUNICATION	Cell-Cell communication	0.485348	0.158584	0.309128	0.00784039	0.118037	13.5075	-1.00031	3.18563	4.91926	5.34166	3.24658	16.1016	19.5469	22.4865	19.8678	14.6827	19.7548	9.80544	18.742	16.3708	21.1306	15.9032	18.38	23.4242	20.2038	21.7051	19.5877	15.0438	23.0945	14.5383	18.4189	10.379	20.4862	8.84954	15.8351
DNA DAMAGE TELOMERE STRESS INDUCED SENESCENCE	Cellular responses to stimuli	0.488447	0.159092	0.996827	0.0353485	0.00282566	-11.1366	-0.529693	-3.47584	-0.018537	-4.71832	-6.39979	-23.1075	-27.0382	-29.8444	-26.7711	-21.4039	-26.9145	-16.8257	-27.6221	-23.5069	-29.3083	-22.8133	-25.3656	-29.7005	-25.1747	-29.9644	-28.1015	-23.4773	-31.5549	-20.5745	-25.0583	-17.3369	-31.6446	-15.9736	-20.9179
KERATAN SULFATE KERATIN METABOLISM	Metabolism	0.425027	0.160419	0.218182	0.00759824	0.0324928	-10.2984	-0.873934	-2.48132	-3.58864	-3.60666	-3.10308	-14.6258	-16.6735	-19.2322	-17.4394	-12.8986	-16.2401	-11.3147	-16.3787	-15.2857	-18.1271	-14.1396	-15.6024	-19.855	-17.3078	-18.7132	-17.5491	-14.0199	-20.0136	-12.45	-14.7307	-11.7289	-17.4371	-10.6242	-14.6146
SUMOYLATION OF CHROMATIN ORGANIZATION PROTEINS	Metabolism of proteins	0.517525	0.163794	0.443416	0.0225525	0.0248101	14.7466	-0.866965	3.34381	4.09643	5.73135	4.91878	20.8099	23.923	27.6432	24.0404	19.7222	24.057	13.3174	23.5269	21.1949	25.7673	20.5261	22.564	27.9189	23.4043	27.4134	24.5705	21.6616	28.1476	18.9465	22.4208	14.0975	26.226	12.0172	19.0284
RECOGNITION AND ASSOCIATION OF DNA GLYCOSYLASE WITH SITE CONTAINING AN AFFECTED PURINE	DNA Repair	0.49546	0.164168	0.871963	0.0365353	0.00200533	-11.8724	-0.579163	-3.22064	-0.794176	-4.85855	-6.21965	-22.9098	-26.7137	-29.3321	-26.4745	-21.3547	-26.638	-16.8004	-27.1751	-23.248	-28.7697	-22.6606	-25.1988	-29.4167	-24.8521	-29.2615	-27.8266	-23.0053	-30.9268	-20.6945	-24.9225	-17.2733	-30.9617	-16.0121	-20.8642
SUMOYLATION	Metabolism of proteins	0.501077	0.165956	0.351867	0.0318974	0.149974	6.7105	-0.908776	2.02561	2.22004	2.48957	2.00089	9.11547	10.6827	13.1213	11.0482	8.50544	10.5547	4.675	10.4039	9.21933	11.7959	9.03894	9.86236	13.2857	10.7353	12.9843	11.3091	9.63682	12.9649	8.05289	9.59063	4.81899	11.9213	4.43503	7.87473
SIGNALING BY HEDGEHOG	Signal Transduction	0.602178	0.16616	0.158769	0.016601	0.0574676	-3.16053	-0.901107	-0.953476	-0.997981	-1.07634	-1.08622	-3.74405	-4.98791	-5.52443	-5.13824	-2.92545	-4.7986	-2.72857	-5.11251	-3.51601	-5.5136	-3.91208	-4.60057	-5.49693	-5.39929	-5.54734	-4.92071	-2.02871	-4.95007	-3.28415	-4.73801	-2.72493	-6.07875	-2.73464	-3.50212
INTERLEUKIN 1 FAMILY SIGNALING	Immune System	0.416147	0.167858	0.174579	0.0751404	0.00031142	11.9905	-0.526678	-2.20364	2.32685	3.16593	6.49772	29.7509	28.8313	29.9654	27.499	30.4778	28.9526	28.1838	30.451	30.2324	28.1527	29.3961	29.3314	29.7599	24.5131	30.1367	29.9872	31.4547	29.551	30.0871	28.7133	29.7272	30.6737	25.6115	30.0797
SWITCHING OF ORIGINS TO A POST REPLICATIVE STATE	DNA Replication	0.741084	0.170621	0.382261	0.832537	0.313876	-1.77951	-1.00629	-1.77289	-0.881209	0.175018	-1.07332	-0.419402	-3.00869	-3.8187	-3.44254	1.20373	-2.1186	1.41416	-3.96978	0.146539	-4.20136	-0.836411	-2.12988	-3.98659	-4.64358	-3.67879	-2.44169	4.00412	-2.35671	0.083568	-2.02336	1.19361	-5.23485	1.78175	-1.86132
CONDENSATION OF PROPHASE CHROMOSOMES	Cell Cycle	0.38479	0.171207	0.317681	0.853367	0.658593	0.944854	-0.5769	-1.33791	0.702866	-0.132359	0.374347	3.48892	2.12231	1.56371	1.70118	4.59613	2.37486	4.19847	2.25938	3.42075	1.40117	3.53915	2.65367	2.19479	2.06747	1.03781	1.39594	3.68053	0.719541	4.96237	3.03699	4.4389	1.28016	3.79776	3.89142
G2 M DNA DAMAGE CHECKPOINT	Cell Cycle	0.599081	0.171212	0.81262	0.0453844	2.08685e-05	-9.50749	-0.589149	-1.69918	-0.696576	-3.37352	-5.43739	-18.8227	-20.9432	-22.319	-20.1462	-18.1435	-20.8208	-15.2039	-22.2534	-18.8092	-22.089	-18.8326	-20.0989	-22.7731	-19.5176	-21.9405	-20.67	-17.8345	-22.506	-18.267	-20.1467	-15.6251	-24.3269	-14.5019	-18.7977
SMALL INTERFERING RNA SIRNA BIOGENESIS	Gene expression (Transcription)	0.843204	0.17129	0.0235893	0.0622735	0.00506759	7.36465	-1.14639	1.69328	2.6223	1.51192	3.23043	6.01796	9.50068	10.2701	9.25315	5.43275	8.56505	1.19538	11.4784	5.95815	10.7079	6.06202	8.61112	11.0678	9.33445	9.60536	9.1854	4.76257	9.83904	5.70082	8.05545	1.805	12.7765	0.17935	9.31481
INFLAMMASOMES	Immune System	0.60301	0.17274	0.801844	0.0400943	4.86962e-05	21.7012	-0.559682	3.85874	1.48092	7.12189	13.0984	48.6179	51.436	56.4172	49.7776	46.5711	50.4317	41.4759	55.4738	47.7049	53.807	49.2907	49.6889	56.1227	47.5973	56.6626	51.5945	43.0568	53.7384	47.9769	49.109	43.0057	60.0716	38.9261	47.8109
PEROXISOMAL LIPID METABOLISM	Metabolism	0.528865	0.173817	0.718956	0.044763	0.00053962	-11.9226	-0.64124	-2.25609	-1.77694	-4.9098	-5.23587	-21.6125	-24.578	-26.6161	-24.2738	-20.6076	-24.8702	-16.4911	-24.4849	-21.4997	-25.7993	-21.6956	-23.6781	-26.571	-23.0657	-26.6536	-25.2806	-21.1683	-28.0717	-20.3833	-23.5896	-16.6936	-26.715	-16.1537	-20.768
E2F MEDIATED REGULATION OF DNA REPLICATION	Cell Cycle	0.598827	0.175973	0.406892	0.0193149	9.89723e-06	-16.4339	-0.742516	-2.2109	-2.88419	-5.64295	-7.90675	-27.7737	-29.7953	-31.6136	-28.463	-27.3942	-29.7621	-23.1577	-31.6852	-27.8767	-31.2887	-27.6977	-28.6948	-32.6326	-27.2311	-30.7644	-29.4896	-27.2029	-32.2989	-27.4707	-28.7473	-23.6598	-34.5382	-22.321	-26.9301
BASE EXCISION REPAIR	DNA Repair	0.563159	0.179728	0.471409	0.00139256	0.000660649	-7.68041	-0.766644	-1.49755	-1.22086	-3.02125	-3.4383	-10.1523	-13.207	-13.0426	-12.6255	-9.36338	-13.3145	-7.55854	-13.8185	-9.93864	-14.0244	-10.3097	-12.6048	-13.1863	-12.1023	-12.9229	-13.0616	-8.72732	-14.6197	-9.6178	-12.7924	-7.66	-15.4703	-7.38943	-11.0656
SIGNALING BY FGFR IN DISEASE	Disease	0.688619	0.179894	0.00233444	7.27184e-05	0.285098	27.54	-1.68497	3.39593	16.2663	8.73318	2.54059	19.7959	25.1642	28.9259	25.5366	17.6734	25.1377	10.9564	24.6983	19.7302	26.6333	19.8443	24.0816	29.8505	23.6952	28.1553	27.0711	17.3055	28.6397	17.8206	23.737	11.5497	27.9664	9.96762	19.2515
TBC RABGAPS	Vesicle-mediated transport	0.73151	0.181178	0.0196286	0.00049625	3.29786e-07	23.6332	-1.04085	2.28546	7.4955	7.34834	8.78937	28.9215	31.168	34.5928	30.7543	28.4143	30.4737	22.0111	32.9518	29.4649	32.6305	28.5211	30.0903	36.1461	30.6613	33.2983	30.8318	28.1776	32.3265	28.509	29.7326	23.8135	34.8427	19.0071	29.8001
TRANSCRIPTIONAL REGULATION BY THE AP 2 TFAP2 FAMILY OF TRANSCRIPTION FACTORS	Gene expression (Transcription)	0.498115	0.182362	0.082547	0.000901369	0.00418344	-12.4674	-1.01702	-1.94519	-3.79307	-4.89592	-3.77845	-15.1752	-17.2918	-17.9052	-16.84	-14.68	-17.6693	-12.2882	-17.2525	-14.9453	-18.2612	-15.3446	-16.5775	-18.5831	-16.2815	-17.3402	-17.3053	-13.6799	-18.5858	-15.08	-17.3027	-12.3198	-19.9813	-12.2356	-12.7046
DISEASES OF CARBOHYDRATE METABOLISM	Disease	0.623114	0.183354	0.0669404	0.243036	0.531992	-5.62673	-1.08868	-2.525	-3.23649	-1.40834	-0.981892	-4.82333	-8.18454	-9.44862	-9.17301	-2.88804	-7.50038	-1.85029	-8.02266	-4.58063	-9.65445	-5.00216	-7.10144	-9.56796	-9.14246	-9.34917	-9.19847	-0.504079	-8.24906	-3.84163	-7.20091	-2.85454	-11.2908	-0.176557	-2.57582
NONHOMOLOGOUS END JOINING NHEJ	DNA Repair	0.574	0.184289	0.448872	0.190918	3.85997e-05	-3.57489	-0.300192	-1.13899	1.17377	-1.22956	-3.5191	-12.3372	-13.6753	-14.4926	-13.0609	-11.9297	-13.4784	-10.0868	-14.8647	-12.3939	-14.5762	-12.2955	-13.0115	-14.1462	-12.6612	-14.7813	-13.394	-12.5169	-14.2147	-11.6948	-13.1838	-10.5432	-16.7803	-9.32602	-11.672
VASOPRESSIN REGULATES RENAL WATER HOMEOSTASIS VIA AQUAPORINS	Transport of small molecules	0.659289	0.1849	0.0761001	0.00276076	0.123295	6.59206	-1.14024	1.58798	2.50364	2.50712	1.58131	6.7008	8.60755	10.0866	8.40296	5.74888	8.74666	3.7112	8.6454	6.58589	9.43166	6.78547	8.0003	10.6012	7.84427	9.65775	8.86854	5.48703	10.1542	5.85361	8.18366	3.44968	10.4411	4.14709	5.65263
GLUCAGON SIGNALING IN METABOLIC REGULATION	Metabolism	0.659289	0.1849	0.0761001	0.00276076	0.123295	6.59206	-1.14024	1.58798	2.50364	2.50712	1.58131	6.7008	8.60755	10.0866	8.40296	5.74888	8.74666	3.7112	8.6454	6.58589	9.43166	6.78547	8.0003	10.6012	7.84427	9.65775	8.86854	5.48703	10.1542	5.85361	8.18366	3.44968	10.4411	4.14709	5.65263
FACTORS INVOLVED IN MEGAKARYOCYTE DEVELOPMENT AND PLATELET PRODUCTION	Hemostasis	0.569008	0.184954	0.377146	0.0511581	4.24555e-05	19.0481	-0.859828	2.63655	4.83568	6.97418	7.23819	27.5426	30.3526	32.5297	29.6419	27.5792	30.6414	20.6215	30.8246	27.7224	31.8752	27.4102	29.2307	33.211	28.9727	31.9619	30.1996	28.1522	33.2212	27.35	29.6094	21.89	33.701	18.5073	26.0306
SIGNALING BY RHO GTPASES	Signal Transduction	0.642648	0.185247	0.256936	0.0115906	2.4901e-06	15.3654	-0.930014	1.76308	3.65449	5.42456	6.28636	20.7499	22.6091	24.2442	21.5181	20.6051	22.7358	16.1987	23.8874	20.7992	23.6843	20.7135	21.8167	25.0565	20.8602	23.5672	22.0663	20.3626	24.0573	20.7021	22.2072	16.8913	26.2101	15.0443	20.0162
MAPK FAMILY SIGNALING CASCADES	Signal Transduction	0.619833	0.189624	0.26819	0.00957907	0.000664988	9.65765	-0.970899	1.41754	2.73609	3.61197	3.30958	12.5712	13.8716	15.7606	13.4967	12.2898	14.0323	8.67819	14.1057	12.7793	14.6382	12.4179	13.3067	16.2782	12.9521	15.3293	13.9506	12.8438	15.6773	12.0682	13.3743	9.22873	15.4931	7.76063	11.7934
G PROTEIN BETA GAMMA SIGNALLING	Signal Transduction	0.576063	0.19045	0.559596	0.0526304	3.61158e-05	39.1022	-0.695591	5.45169	6.36529	14.1532	18.5837	70.6311	75.5471	80.8541	72.5582	69.8422	76.0736	57.9552	78.7353	70.711	79.0331	70.5723	72.9785	82.1047	69.0133	79.8119	75.5123	70.6634	82.0791	69.5138	73.6715	59.3553	86.616	55.6216	65.6008
SIGNALING BY WNT IN CANCER	Disease	0.592785	0.191908	0.100581	0.0056798	0.000274969	32.5987	-1.11151	3.87634	11.452	11.2714	9.8753	36.9669	41.114	45.3704	40.7533	36.2731	40.9327	26.6263	41.9275	36.8174	43.2067	37.0771	39.5721	44.8566	39.5245	45.7985	41.7772	38.4317	43.7068	35.4097	39.823	27.4868	46.4888	25.1921	34.3254
DNA REPLICATION	DNA Replication	0.755392	0.193068	0.0807993	0.18806	0.0205488	-5.29538	-1.06648	-1.55788	-1.94765	-0.99202	-2.35571	-4.52615	-7.29654	-8.17101	-7.40792	-3.01601	-6.53199	-2.15722	-8.48134	-3.88029	-8.41563	-5.00206	-6.47194	-8.31188	-8.2368	-8.05363	-6.71718	-0.244256	-6.70235	-4.12471	-6.46385	-2.35752	-9.96509	-1.8234	-6.00843
SIGNALING BY FGFR1 IN DISEASE	Disease	0.709596	0.193388	0.00184019	1.61246e-05	0.0204927	48.1525	-1.62019	4.8301	25.1065	15.3358	7.71013	36.1556	44.5223	49.8626	44.5302	32.7596	44.5511	23.2516	44.461	35.5531	47.0348	36.5996	42.671	51.2766	41.9998	48.6844	46.6389	30.2728	49.6891	33.7542	42.496	24.0539	49.9463	21.9143	35.3188
PKA MEDIATED PHOSPHORYLATION OF CREB	Signal Transduction	0.555633	0.193971	0.999415	0.846827	0.273265	-2.24958	-0.934079	2.29954	0.00103627	-0.233428	-2.01719	-5.20909	-2.2051	-0.274927	-1.22142	-6.67394	-2.26595	-9.43009	-3.45119	-4.76858	-1.05114	-5.53368	-3.0554	0.130626	-0.760023	-0.612888	-1.60592	-5.46326	0.427321	-7.15821	-3.34326	-9.11205	-2.52501	-9.96014	-4.99483
COPI DEPENDENT GOLGI TO ER RETROGRADE TRAFFIC	Vesicle-mediated transport	0.635964	0.19557	0.804483	0.374297	4.53682e-06	6.20394	-0.386809	1.35653	-0.531696	1.37057	5.36507	21.3834	21.5964	24.0522	21.0374	21.3896	21.078	17.7031	23.2722	21.2508	22.7091	21.4811	20.7765	24.1755	20.6721	23.9493	21.3419	20.5905	22.0058	21.7093	20.7069	18.8544	25.3087	15.7842	19.8781
SIGNALING BY INSULIN RECEPTOR	Signal Transduction	0.701878	0.197268	0.104408	0.372179	0.911008	1.7236	-1.09806	1.17204	1.29978	0.512206	-0.088388	1.41786	2.71092	4.05236	3.15874	0.584911	2.51331	-0.746904	2.44098	1.58387	3.3193	1.29554	2.26264	4.20144	3.79178	3.92812	2.6312	0.433268	2.93531	0.645569	2.34451	-0.113211	3.15402	-1.80306	1.25258
POTENTIAL THERAPEUTICS FOR SARS	Disease	0.484395	0.199159	0.776193	0.0651756	0.0187099	12.2011	-0.684536	3.15372	1.83486	5.20786	5.15834	21.085	24.2621	27.7664	24.2287	19.8591	24.5748	14.0433	23.7606	21.5584	26.1412	20.7361	22.8774	28.1373	23.5624	27.4573	24.784	21.6594	28.3245	19.139	23.075	14.8988	26.9734	12.6173	18.406
REPRODUCTION	Reproduction	0.518594	0.19972	0.702452	0.217181	0.421859	-0.998451	-0.663839	-1.06013	0.253717	-0.672146	-0.580022	0.516819	-1.61566	-1.51047	-1.73437	1.27024	-1.54649	1.98585	-1.57349	0.682322	-2.13779	0.39487	-1.23093	-1.02069	-1.50288	-1.91861	-1.92728	1.76448	-1.96957	1.07255	-1.37725	1.51961	-2.90728	2.76292	0.64949
APC C MEDIATED DEGRADATION OF CELL CYCLE PROTEINS	Cell Cycle	0.725072	0.200683	0.581004	0.600121	0.390195	-1.04646	-0.9686	-1.71306	-0.557195	0.454856	-0.944118	0.488985	-1.97949	-2.78867	-2.46988	2.17032	-1.0129	2.05343	-2.99676	1.08832	-3.13156	0.0473676	-1.1306	-2.85026	-3.79809	-2.73735	-1.36304	5.17383	-1.01045	0.968917	-1.01387	1.75851	-4.16193	2.54497	-1.0548
PROTEIN LOCALIZATION	Protein localization	0.70423	0.20084	0.00707382	0.000300952	0.00128802	-10.701	-1.21638	-1.41743	-4.42667	-3.11564	-3.15864	-10.6295	-12.5654	-14.1963	-12.7002	-9.49231	-12.1677	-7.71512	-13.0761	-10.1224	-13.5274	-11.0031	-11.8566	-14.2037	-12.6992	-14.1902	-12.7009	-7.78427	-13.142	-10.1755	-11.7779	-7.91159	-14.6638	-7.38768	-10.43
MITOTIC G1 PHASE AND G1 S TRANSITION	Cell Cycle	0.776906	0.201015	0.0153257	0.0169398	0.00241644	-7.54183	-1.13023	-1.40797	-2.87664	-1.72277	-2.94242	-6.96328	-9.63542	-10.7168	-9.66286	-5.48699	-8.95234	-4.38569	-10.7931	-6.4498	-10.6803	-7.34164	-8.86549	-11.1442	-10.2009	-10.3607	-9.21452	-2.96275	-9.41996	-6.49668	-8.76529	-4.54504	-12.1681	-4.12012	-8.50145
SIGNALING BY NTRKS	Signal Transduction	0.69016	0.201814	0.0456229	0.00124982	2.38428e-06	32.1256	-1.25911	2.48384	11.4032	11.4254	9.29702	32.5902	35.6368	38.9554	34.5639	32.2758	35.8975	24.3881	36.6557	31.9091	36.9987	33.092	34.6333	39.2003	33.2057	38.7513	35.6958	31.0252	37.6139	32.776	35.211	25.325	40.2995	22.8266	30.5827
GLYCOLYSIS	Metabolism	0.76447	0.203981	0.000877045	1.34731e-05	3.90671e-05	29.3966	-1.60896	2.21142	13.9705	8.54931	6.87681	23.3434	26.0705	30.3955	25.8627	21.6806	25.3751	16.5567	27.5732	22.8985	27.5519	23.6713	24.979	31.1282	25.1019	29.7849	26.4967	20.5627	27.4475	22.1278	24.5462	16.5373	30.0856	16.589	23.386
SUMOYLATION OF DNA DAMAGE RESPONSE AND REPAIR PROTEINS	Metabolism of proteins	0.524075	0.207179	0.337979	0.022059	0.0395849	11.8307	-0.950139	2.55463	3.95828	4.01318	3.85927	15.4189	17.6409	21.4851	18.0215	14.1098	17.2773	9.36886	17.7538	15.2305	19.0834	15.5578	16.578	21.4532	17.061	21.5117	18.8218	14.4983	20.6985	13.9544	15.9089	9.59359	19.8136	8.99431	14.3207
GLUCOSE METABOLISM	Metabolism	0.764668	0.207448	0.00100425	1.65693e-05	9.54127e-05	22.4713	-1.61668	1.72968	10.8028	6.57154	5.09696	17.9018	19.7899	23.4781	19.5818	16.61	19.2939	12.4948	20.944	17.6489	20.8733	18.0881	18.9916	24.1804	18.9776	22.8929	20.0853	15.9283	20.8614	16.8827	18.6669	12.4939	22.7785	12.4963	17.8865
NUCLEAR PORE COMPLEX NPC DISASSEMBLY	Cell Cycle	0.687096	0.209673	0.0131585	0.00621808	0.954609	10.413	-1.51694	2.20542	7.15998	3.35673	-0.10374	8.18099	10.9051	14.3679	11.1482	6.89151	10.8374	1.93062	10.6896	7.94604	11.99	8.35411	10.1058	14.7578	10.7287	14.0429	11.4977	6.59661	13.4903	7.00947	9.77617	2.21382	12.0509	1.4586	8.42074
HOMOLOGOUS DNA PAIRING AND STRAND EXCHANGE	DNA Repair	0.56651	0.211033	0.667646	0.136971	0.000201096	-6.7345	-0.339511	-1.61072	1.22873	-2.75003	-5.2132	-21.4852	-23.6295	-24.5542	-22.4557	-21.1498	-23.914	-17.8521	-24.7455	-20.862	-24.3331	-21.9444	-23.111	-24.4748	-21.2274	-24.6203	-23.4793	-19.7523	-24.948	-21.7089	-23.5004	-18.1369	-26.9468	-17.3775	-21.0768
HDR THROUGH SINGLE STRAND ANNEALING SSA	DNA Repair	0.56651	0.211033	0.667646	0.136971	0.000201096	-6.7345	-0.339511	-1.61072	1.22873	-2.75003	-5.2132	-21.4852	-23.6295	-24.5542	-22.4557	-21.1498	-23.914	-17.8521	-24.7455	-20.862	-24.3331	-21.9444	-23.111	-24.4748	-21.2274	-24.6203	-23.4793	-19.7523	-24.948	-21.7089	-23.5004	-18.1369	-26.9468	-17.3775	-21.0768
INTERLEUKIN 20 FAMILY SIGNALING	Immune System	0.502096	0.211224	0.891893	0.033674	0.00134576	12.5903	-0.451057	3.2005	-0.652946	5.86525	7.37803	32.8887	36.0614	39.8337	35.2586	31.5181	36.6717	25.7378	36.0972	33.0308	38.0004	32.784	34.6326	40.0938	34.0558	39.617	36.2609	31.3588	39.8456	31.5819	35.4021	27.3053	40.4689	23.1252	28.8111
CHROMATIN MODIFYING ENZYMES	Chromatin organization	0.664816	0.213489	0.104817	0.447767	0.281298	2.97814	-1.05852	1.22875	1.56214	0.474682	0.941317	3.17061	4.26417	5.86494	4.75557	2.5949	3.65203	0.47341	4.65971	3.03922	5.05874	3.26743	3.67869	6.2257	5.55885	5.5643	4.08618	1.78752	3.72574	2.91785	3.62255	0.854091	5.62503	-0.161057	3.05085
BASE EXCISION REPAIR AP SITE FORMATION	Cellular responses to stimuli	0.466494	0.215303	0.958044	0.0213575	0.00496333	-9.30502	-0.521297	-2.46199	-0.195499	-4.22803	-4.88149	-18.8904	-22.4347	-24.3052	-22.2546	-17.5743	-22.6494	-13.7482	-22.3065	-18.8388	-23.8064	-18.9284	-21.4239	-23.9852	-20.4987	-24.5718	-23.7178	-18.6278	-25.9995	-17.1529	-21.3093	-13.8611	-25.3596	-13.5599	-17.2181
MHC CLASS II ANTIGEN PRESENTATION	Immune System	0.606081	0.2155	0.982418	0.143946	1.64411e-05	11.9557	-0.457444	2.11576	-0.0872881	4.15207	7.89088	33.267	34.5478	37.5969	33.2285	33.2794	34.7682	27.2917	35.9761	33.3109	36.1177	33.2347	33.391	38.321	32.0734	36.9935	34.1911	33.2876	37.1086	33.2761	33.832	28.3194	39.3694	25.5788	30.3207
TOLL LIKE RECEPTOR 4 TLR4 CASCADE	Immune System	0.632106	0.216438	0.235864	0.00608457	2.22603e-06	36.5854	-0.834942	4.15936	7.79851	12.5356	16.2512	54.2662	59.1644	62.7355	56.6295	53.5832	59.1538	43.8163	62.6685	54.9952	61.993	53.7291	57.0802	64.8062	54.8003	61.0099	58.1538	53.7024	63.9891	53.5355	57.2196	46.2183	67.5886	39.8128	54.4682
SIGNALING BY RECEPTOR TYROSINE KINASES	Signal Transduction	0.641649	0.216597	0.151957	0.00735055	2.65319e-05	11.5096	-1.07738	1.07467	3.59233	4.46686	3.45041	13.5735	14.8441	16.1352	14.3419	13.6707	15.2257	9.8809	14.8671	13.4543	15.3347	13.6613	14.4827	16.25	13.7748	16.0396	14.8144	13.9025	15.9942	13.578	14.9182	10.3	16.3668	9.18244	12.3675
FOXO MEDIATED TRANSCRIPTION	Gene expression (Transcription)	0.618678	0.219074	0.072675	0.00561001	5.31261e-06	22.4293	-1.32498	1.67973	7.65705	8.23039	6.54185	21.848	23.6717	25.1953	22.6619	21.9866	23.9944	17.0029	24.4954	21.4719	24.5537	22.1251	23.0218	25.0995	21.8986	25.2751	23.2981	22.041	25.2516	21.9648	23.4916	17.3889	26.6506	16.3595	20.9035
ROLE OF LAT2 NTAL LAB ON CALCIUM MOBILIZATION	Immune System	0.594405	0.219942	0.0432321	0.00272484	1.10657e-05	-21.5772	-1.28161	-1.69285	-7.80411	-7.72466	-6.04843	-21.7464	-23.5161	-25.3025	-23.0253	-21.6248	-23.6957	-17.0696	-23.8766	-21.7277	-24.3056	-21.7602	-22.9343	-26.3496	-22.0852	-24.4299	-23.8086	-21.6047	-24.4091	-21.6328	-23.4104	-17.204	-26.4433	-16.8457	-19.5989
POSITIVE EPIGENETIC REGULATION OF RRNA EXPRESSION	Gene expression (Transcription)	0.62462	0.220155	0.0909453	0.00253298	0.00258927	10.3756	-1.05407	1.26571	3.39276	4.12851	2.85433	12.4016	13.8164	15.2358	13.5199	12.5959	14.1847	8.16457	13.5796	12.4779	14.3774	12.3454	13.4031	15.4078	13.1324	15.0926	13.8429	13.3765	15.1935	12.2836	13.7812	8.82916	14.9694	7.05694	11.2632
REGULATION OF PTEN GENE TRANSCRIPTION	Signal Transduction	0.387685	0.220315	0.841832	0.0307528	0.816572	1.17831	-0.648055	0.775307	0.131576	0.906501	0.140229	1.62039	2.53994	3.123	2.76142	1.41653	2.80486	-0.0889222	1.77181	1.6334	2.88455	1.61081	2.28602	2.69101	2.85266	3.48298	2.68537	2.10898	3.44403	1.13955	2.5492	0.195331	2.46886	-0.562678	0.610048
HEME BIOSYNTHESIS	Metabolism	0.625718	0.220644	0.0392413	0.000662721	0.000694208	-23.6618	-1.35764	-2.2085	-9.30622	-8.78709	-5.56846	-21.7549	-24.9981	-27.0454	-24.2993	-21.2474	-25.4809	-15.3686	-25.1141	-21.6679	-25.9439	-21.819	-24.3012	-27.6261	-22.9332	-26.5615	-25.4377	-21.3736	-28.1561	-21.1969	-24.4108	-15.9451	-27.1849	-14.4076	-21.6629
METABOLISM OF PORPHYRINS	Metabolism	0.625718	0.220644	0.0392413	0.000662721	0.000694208	-23.6618	-1.35764	-2.2085	-9.30622	-8.78709	-5.56846	-21.7549	-24.9981	-27.0454	-24.2993	-21.2474	-25.4809	-15.3686	-25.1141	-21.6679	-25.9439	-21.819	-24.3012	-27.6261	-22.9332	-26.5615	-25.4377	-21.3736	-28.1561	-21.1969	-24.4108	-15.9451	-27.1849	-14.4076	-21.6629
GLOBAL GENOME NUCLEOTIDE EXCISION REPAIR GG NER	DNA Repair	0.735506	0.221941	0.0066861	1.62809e-05	3.66462e-06	-12.1887	-1.09099	-1.21984	-3.46384	-3.95005	-4.77484	-13.1363	-15.4988	-15.5328	-14.7937	-12.5119	-15.3488	-10.934	-16.731	-12.5671	-16.336	-13.5558	-14.882	-15.9176	-14.5354	-15.2122	-15.0089	-9.79606	-15.3325	-13.5982	-15.3553	-11.4334	-18.9394	-10.1017	-13.0504
PENTOSE PHOSPHATE PATHWAY	Metabolism	0.6455	0.224907	0.790554	0.169263	1.94677e-06	13.9569	-0.396378	2.49645	-1.04208	4.15618	10.8427	43.1936	45.133	48.0175	43.0339	43.436	45.0452	36.1367	48.1728	43.5912	47.4536	42.9007	43.4231	48.8579	41.9108	47.3171	43.9699	43.9934	48.5157	43.213	43.657	38.0026	52.1467	33.0269	41.5496
CONSTITUTIVE SIGNALING BY AKT1 E17K IN CANCER	Disease	0.788856	0.225309	0.0256193	0.262334	0.640715	6.57697	-1.21112	2.55525	4.24895	1.49782	0.830196	3.76198	9.1198	10.429	9.78561	1.5431	8.47908	-1.5221	9.32555	2.65608	10.8134	4.57685	7.87188	9.83339	10.6977	10.9253	9.02553	-1.09542	11.1649	2.59851	7.40474	-1.52003	10.6479	-1.52555	7.12171
DISEASES ASSOCIATED WITH GLYCOSYLATION PRECURSOR BIOSYNTHESIS	Disease	0.516123	0.226566	0.202147	0.0201721	0.00605757	-16.9083	-0.999339	-2.69041	-5.427	-6.33824	-5.14308	-20.9718	-23.8083	-25.815	-23.5753	-21.0196	-24.0291	-14.2288	-23.7423	-21.7055	-25.199	-20.4312	-22.7836	-27.2462	-22.6263	-24.6224	-24.3661	-23.5001	-27.8315	-20.0273	-22.5082	-14.7292	-25.6658	-13.3948	-20.5366
RMTS METHYLATE HISTONE ARGININES	Chromatin organization	0.469774	0.229584	0.542003	0.227148	0.594429	-2.06093	-0.907434	1.41395	-0.517905	-0.964669	-0.578359	-3.20021	-2.47941	-1.31222	-2.0576	-3.76669	-2.97029	-4.80487	-2.20034	-3.2233	-1.6125	-3.1832	-3.11818	-1.42398	-0.919268	-1.21908	-3.00621	-3.26551	-1.69674	-3.96717	-3.4797	-4.98886	-2.23833	-4.49821	-2.13704
SUMOYLATION OF RNA BINDING PROTEINS	Metabolism of proteins	0.562227	0.230396	0.212571	0.00869724	0.0431255	14.2715	-1.0903	2.29159	5.47114	5.08035	3.72003	16.1691	18.6644	22.1077	18.7879	15.1478	18.6387	9.79104	18.5396	16.2556	19.8293	16.1054	17.8061	22.3442	17.8205	21.9106	19.5941	16.0545	21.5014	14.7851	17.4937	10.3279	20.5004	8.89628	15.2717
ROS AND RNS PRODUCTION IN PHAGOCYTES	Immune System	0.638744	0.230505	0.415402	0.0326046	1.7407e-06	51.546	-0.734687	5.52697	9.60312	17.6424	24.3005	87.5036	93.6834	99.4995	90.0599	86.8961	93.8222	72.0722	98.4226	88.5748	97.7222	86.7142	90.7074	101.763	87.1122	97.6135	92.5164	87.5169	98.581	86.6478	91.9187	76.2332	107.645	65.1372	83.0517
RNA POLYMERASE III TRANSCRIPTION INITIATION FROM TYPE 1 PROMOTER	Gene expression (Transcription)	0.632609	0.233469	0.0470045	0.000786622	5.00342e-06	-21.5151	-1.14135	-1.86665	-6.84141	-7.41182	-7.26191	-23.085	-26.2292	-27.2843	-25.3483	-22.5916	-26.2669	-18.1745	-27.3747	-23.0228	-27.282	-23.1308	-25.4535	-28.1386	-23.9268	-26.5724	-26.5328	-21.7084	-28.2183	-22.9449	-25.4863	-18.9586	-29.8881	-16.8677	-23.1856
RHO GTPASES ACTIVATE IQGAPS	Signal Transduction	0.615051	0.234241	0.45102	0.0256188	9.02957e-06	34.9531	-0.760446	4.30721	6.94736	12.5545	15.4513	56.1763	61.6254	66.8303	59.8678	55.1509	61.9499	43.3215	63.4743	56.5073	64.3834	55.9324	59.5932	69.6715	58.2018	64.4627	61.2562	54.7906	66.6661	55.295	60.0634	44.7164	68.7389	40.9968	54.7
DEADENYLATION DEPENDENT MRNA DECAY	Metabolism of RNA	0.41505	0.234371	0.511531	0.0117187	0.731143	4.24903	-0.764698	1.82194	1.20108	2.58156	0.466388	5.20212	7.85467	9.04688	8.407	4.10988	8.3182	1.82701	6.28403	5.01394	8.58387	5.34078	7.31736	9.04102	7.80359	9.05177	8.90984	5.12148	10.7208	3.70524	7.35717	0.900832	7.65461	3.37063	3.99971
FCERI MEDIATED NF KB ACTIVATION	Immune System	0.68332	0.234592	0.0496411	0.0488829	0.11535	-6.49064	-1.07905	-1.59953	-2.95026	-1.71517	-1.82521	-5.97532	-8.85041	-10.3241	-9.35181	-4.55978	-8.30236	-2.47296	-9.12006	-5.49468	-9.85138	-6.32948	-8.11285	-11.0466	-10.0023	-9.72199	-8.80976	-2.25271	-8.30111	-5.4826	-8.30287	-2.5363	-10.9407	-2.36741	-6.08567
MEIOSIS	Cell Cycle	0.511045	0.235114	0.348783	0.838178	0.788713	0.601909	-0.659165	-0.944621	0.529221	-0.115131	0.187819	3.74836	1.65183	2.03493	1.39533	4.53415	1.76229	4.7292	1.81122	3.95403	1.22815	3.59682	1.96402	2.65245	1.50578	1.52034	1.3033	5.12714	1.53559	4.29696	1.85296	4.31711	0.704568	5.41601	3.65563
N GLYCAN ANTENNAE ELONGATION	Metabolism of proteins	0.337383	0.235563	0.715906	0.0419878	0.459718	3.59012	-0.435874	2.44117	-0.656543	3.006	1.24067	14.7251	14.2897	17.8168	14.0941	14.4893	15.4674	10.8864	12.4978	14.9951	15.5579	14.5261	13.3553	16.6869	14.1093	18.7585	14.0815	19.9865	19.6181	12.2905	13.8071	9.31027	13.7584	13.5133	10.3969
FOXO MEDIATED TRANSCRIPTION OF CELL DEATH GENES	Gene expression (Transcription)	0.648257	0.235696	0.0209235	0.00108819	8.69708e-07	27.2874	-0.993943	2.27665	7.3003	8.20826	11.7789	36.3994	37.245	39.8357	35.8639	36.1349	36.365	32.1373	40.6839	36.1483	38.9422	36.5844	35.9943	41.2052	37.103	38.6945	34.8312	33.8688	35.9589	37.0414	36.5275	32.9151	43.1681	30.8409	36.5434
INTERLEUKIN 4 AND INTERLEUKIN 13 SIGNALING	Signal Transduction	0.57295	0.236579	0.154457	0.00851719	7.58771e-05	29.6165	-1.14751	2.79254	10.6893	10.2238	8.70343	32.241	36.0558	39.4786	35.7518	30.9468	36.0733	24.5543	36.4434	32.2634	37.497	32.2246	34.9939	40.0711	34.1507	38.9849	37.086	30.5347	38.9241	31.1116	34.933	25.8386	39.7017	22.4139	31.0128
ASPARAGINE N LINKED GLYCOSYLATION	Metabolism of proteins	0.593291	0.237407	0.198064	0.566775	0.000353377	1.05493	-0.111149	0.844423	-2.0858	0.597552	2.54318	14.1021	14.1226	16.1121	13.6742	13.8641	14.2168	11.7548	14.5741	14.3284	14.9692	13.9353	13.4987	16.2429	13.5313	16.0031	13.7934	14.5877	15.631	13.5746	13.6512	12.2065	15.8778	11.002	12.4013
RHO GTPASES ACTIVATE ROCKS	Signal Transduction	0.596828	0.237745	0.594817	0.0333588	1.07425e-05	34.7903	-0.681178	5.28113	3.85845	11.9385	18.9933	62.214	67.8214	71.2032	63.7504	63.1477	68.3706	48.2198	72.4578	62.6054	71.6038	61.9255	65.0344	73.1752	62.5477	69.5598	64.7527	62.7376	71.233	63.3118	67.2257	51.93	80.9565	42.0362	58.2934
CELLULAR SENESCENCE	Cellular responses to stimuli	0.621111	0.239772	0.422996	0.04858	2.787e-06	14.4153	-0.730846	1.71107	2.72452	4.97306	6.71769	25.6279	26.6855	29.1865	25.7732	25.8874	26.8449	20.2808	27.661	25.8829	27.8859	25.44	25.801	29.85	24.9137	28.6336	26.4895	27.1089	28.7999	25.3987	26.0629	20.9351	30.127	19.1903	23.5511
PLASMA LIPOPROTEIN CLEARANCE	Transport of small molecules	0.523181	0.240169	0.463847	0.205354	0.00047059	13.8402	-0.273074	4.74956	-5.44168	6.36367	12.9182	67.3039	68.7976	77.8603	67.1561	66.761	70.0912	53.7388	68.7909	68.0779	72.5657	66.7335	66.0211	78.1355	65.7851	77.6309	68.2985	71.2284	77.3228	64.9741	67.1986	55.4999	75.5406	50.8035	57.5414
INTRACELLULAR SIGNALING BY SECOND MESSENGERS	Signal Transduction	0.514637	0.242144	0.552875	0.0394703	0.00284862	5.97498	-0.750136	1.0698	1.21871	2.36706	2.38922	9.93005	10.8997	12.3779	10.7728	9.69631	11.0705	6.97336	10.7752	10.0413	11.5186	9.84808	10.4436	12.4918	10.3638	12.2829	11.1136	10.328	12.4652	9.44364	10.5126	7.36149	11.9161	6.32649	8.87374
BINDING AND UPTAKE OF LIGANDS BY SCAVENGER RECEPTORS	Vesicle-mediated transport	0.631709	0.24233	0.371526	0.0304388	3.48233e-06	-23.2948	-0.84024	-2.51576	-5.27355	-8.2385	-9.78273	-34.4916	-37.497	-40.5838	-36.1955	-34.2925	-37.7306	-26.4631	-38.8776	-34.5298	-39.0581	-34.4634	-36.3467	-42.105	-35.1685	-39.3162	-37.0514	-34.5456	-39.7933	-34.1913	-36.9056	-26.9419	-42.3596	-25.6651	-33.0744
NR1H3 NR1H2 REGULATE GENE EXPRESSION LINKED TO CHOLESTEROL TRANSPORT AND EFFLUX	Signal Transduction	0.655876	0.243876	0.0081023	0.000351713	0.000878409	39.7207	-1.50707	3.38444	18.0002	12.8798	8.84067	33.6417	37.7053	42.5763	37.6701	32.4231	37.1267	23.4891	38.766	32.8161	39.7311	34.2501	36.2126	42.915	36.2957	42.294	38.8155	31.0626	39.5737	32.9673	36.1479	24.1199	43.2924	22.4378	31.2221
NR1H2 AND NR1H3 MEDIATED SIGNALING	Signal Transduction	0.655876	0.243876	0.0081023	0.000351713	0.000878409	39.7207	-1.50707	3.38444	18.0002	12.8798	8.84067	33.6417	37.7053	42.5763	37.6701	32.4231	37.1267	23.4891	38.766	32.8161	39.7311	34.2501	36.2126	42.915	36.2957	42.294	38.8155	31.0626	39.5737	32.9673	36.1479	24.1199	43.2924	22.4378	31.2221
DEFECTS IN VITAMIN AND COFACTOR METABOLISM	Disease	0.594251	0.243959	0.397047	0.054903	6.39152e-06	-16.658	-0.815605	-1.85005	-3.62248	-5.47777	-7.55771	-25.4499	-27.4992	-29.3508	-26.5335	-25.3006	-27.3296	-20.3474	-29.1239	-25.4025	-28.7501	-25.4848	-26.5775	-29.9757	-24.9274	-28.8301	-27.8719	-25.2549	-29.6146	-25.3189	-26.4156	-20.9476	-31.8812	-19.3471	-24.5285
AQUAPORIN MEDIATED TRANSPORT	Transport of small molecules	0.666784	0.244488	0.370372	0.128892	0.68231	1.79867	-1.05646	0.987917	0.67289	0.831082	0.2947	1.46693	2.78328	3.65726	2.71411	0.678868	2.87368	-0.165677	2.72017	1.30324	3.29602	1.58753	2.40547	3.99896	2.42362	3.3725	2.95619	0.260827	3.70911	0.846085	2.53951	-0.55854	3.83796	0.489094	0.857204
EXPORT OF VIRAL RIBONUCLEOPROTEINS FROM NUCLEUS	Disease	0.493237	0.24584	0.497274	0.0402379	0.259742	10.2308	-0.963827	2.95415	3.2822	3.98165	2.96691	13.2993	15.4676	20.3683	15.5925	11.9009	15.4869	6.02654	15.262	13.3361	17.0368	13.2721	14.3114	20.5957	15.2078	20.1787	15.9132	13.1677	18.8648	11.3942	14.1358	6.21125	17.4033	5.7187	11.6933
HDR THROUGH HOMOLOGOUS RECOMBINATION HRR	DNA Repair	0.616957	0.24616	0.0869665	0.00193217	0.000406222	-11.4912	-0.919848	-1.7431	-2.97762	-3.56927	-4.94433	-14.7528	-17.1186	-17.722	-16.6816	-13.7794	-16.663	-12.3736	-18.5167	-13.6226	-18.1752	-15.5856	-16.34	-17.2152	-16.3112	-18.1442	-16.9903	-10.1307	-16.1889	-15.2389	-16.8526	-12.8235	-21.6284	-11.6237	-13.3306
RET SIGNALING	Signal Transduction	0.670534	0.246994	0.00577023	0.000162424	0.0612061	17.55	-1.67375	1.78504	9.65053	5.25534	2.64413	12.8976	15.7048	18.2494	15.7163	11.5376	15.5419	7.91901	15.9743	12.7208	16.6568	13.0279	15.0034	18.676	15.0803	17.8939	16.2463	10.6937	16.8751	11.8752	15.0085	8.38728	18.0587	7.13856	12.5004
TELOMERE EXTENSION BY TELOMERASE	Cell Cycle	0.591987	0.247053	0.369398	0.0321523	1.13189e-05	-20.8133	-0.841085	-2.26212	-4.8456	-7.45695	-8.51077	-30.99	-33.5397	-36.1513	-32.4321	-30.6561	-33.7883	-24.4776	-34.6278	-31.1296	-34.9231	-30.8871	-32.5204	-37.1364	-30.9987	-35.3304	-33.6266	-31.0722	-36.0702	-30.4896	-32.8755	-25.1687	-37.9297	-23.3257	-29.1245
CELLULAR RESPONSE TO HEAT STRESS	Cellular responses to stimuli	0.606036	0.247761	0.171916	0.0137318	0.000365611	18.118	-1.08689	2.14403	6.461	5.57629	6.08067	21.9348	23.1151	27.9253	23.1271	20.7967	22.4998	15.6895	24.1754	21.8865	24.4327	21.9704	22.1443	27.9021	22.5002	27.9447	23.6495	21.1858	24.0946	20.641	21.8619	16.4313	26.6356	14.4532	20.075
SULFUR AMINO ACID METABOLISM	Metabolism	0.622435	0.249281	0.943339	0.155054	5.9153e-06	-11.1674	-0.483844	-1.66121	-0.242485	-3.5497	-7.37522	-28.3719	-29.8912	-31.8619	-28.6107	-28.4456	-29.8741	-23.4442	-31.6818	-28.3744	-31.2091	-28.3701	-28.9202	-32.4019	-27.1274	-31.4119	-29.8468	-28.135	-32.1113	-28.5699	-28.9793	-24.5384	-34.5689	-21.6205	-26.8698
ACTIVATED PKN1 STIMULATES TRANSCRIPTION OF AR ANDROGEN RECEPTOR REGULATED GENES KLK2 AND KLK3	Signal Transduction	0.377447	0.249793	0.137463	0.204581	0.00771761	6.35062	-0.578707	-1.44794	1.49	1.60792	3.25271	15.8085	14.3637	14.5347	13.3058	17.323	14.8429	14.9094	14.9796	15.8521	13.7343	15.7763	14.8275	15.6425	13.2129	13.6115	13.3832	16.5278	13.2086	17.6411	15.4966	15.521	14.6762	13.8902	15.4854
PKMTS METHYLATE HISTONE LYSINES	Chromatin organization	0.555709	0.24992	0.448784	0.0720613	0.170476	-3.23296	-1.32308	1.84592	0.949329	-2.09693	-2.08536	-3.52587	-2.38939	-0.39344	-1.31746	-4.77522	-3.25969	-5.6466	-2.34029	-3.57305	-1.23749	-3.4911	-3.23817	-0.727056	-0.435487	-0.115426	-2.05244	-4.97791	-1.70988	-4.69414	-3.87961	-5.29516	-1.66157	-6.23233	-3.47148
OTHER INTERLEUKIN SIGNALING	Immune System	0.55956	0.251087	0.826049	0.216886	0.000181078	17.9258	-0.389034	3.83022	-2.15663	7.41402	12.6685	55.0117	58.6587	64.0622	56.6501	54.0439	59.4532	44.2608	60.03	55.0274	61.2484	55.0001	56.7504	64.3493	55.0045	63.823	58.0213	56.0481	64.235	53.2423	57.5405	44.889	65.1031	43.2139	51.5749
TRANS GOLGI NETWORK VESICLE BUDDING	Vesicle-mediated transport	0.582468	0.251904	0.350467	0.0100952	3.80913e-05	13.6568	-0.816812	1.65799	2.81012	4.69051	6.15615	21.1174	22.6477	24.8665	21.7758	20.3772	22.5539	17.258	24.0106	20.9898	23.7023	21.2115	21.8706	25.6746	21.1148	24.193	22.3266	19.5173	23.6312	20.7211	22.1229	17.4831	26.3465	16.8829	20.1176
GOLGI ASSOCIATED VESICLE BIOGENESIS	Vesicle-mediated transport	0.582468	0.251904	0.350467	0.0100952	3.80913e-05	13.6568	-0.816812	1.65799	2.81012	4.69051	6.15615	21.1174	22.6477	24.8665	21.7758	20.3772	22.5539	17.258	24.0106	20.9898	23.7023	21.2115	21.8706	25.6746	21.1148	24.193	22.3266	19.5173	23.6312	20.7211	22.1229	17.4831	26.3465	16.8829	20.1176
ACTIVATION OF THE PRE REPLICATIVE COMPLEX	Cell Cycle	0.655737	0.254135	0.0891378	0.00192091	4.57582e-06	-23.3684	-1.23329	-1.83071	-7.59755	-8.12788	-7.64294	-23.4734	-26.5024	-28.0389	-25.2568	-22.9014	-26.6766	-18.1967	-27.9103	-22.7781	-27.6504	-23.9856	-25.6565	-28.4324	-24.4704	-27.711	-25.9121	-21.5158	-27.9337	-23.4556	-26.1737	-18.1337	-30.6037	-18.3018	-23.4214
EPH EPHRIN SIGNALING	Developmental Biology	0.619313	0.254154	0.96831	0.138198	1.0327e-05	15.8579	-0.446573	2.40726	-0.195553	5.52695	10.5265	43.8168	45.96	48.8576	43.7957	44.1091	46.4838	36.3742	48.0194	43.8343	47.793	43.8039	44.6094	49.4259	41.8991	48.3841	45.3762	44.5606	49.5976	43.9284	45.2382	37.6617	52.2432	34.2283	40.9797
ACTIVATION OF RAC1	Developmental Biology	0.764861	0.254674	0.00167662	0.000595987	0.00785182	16.3346	-1.4748	2.02895	7.85143	4.37491	4.10823	13.2329	16.3815	19.1506	16.0156	11.1392	16.0003	8.76004	17.5516	12.5681	17.9174	13.7227	15.2497	18.5282	15.6327	19.6692	16.3346	9.08467	18.5968	11.961	14.9617	9.39483	19.6587	7.70204	14.0399
RHO GTPASES ACTIVATE CIT	Signal Transduction	0.588843	0.258442	0.636414	0.0377504	1.21401e-05	32.9656	-0.661593	4.9293	3.26568	11.3072	18.3928	60.6112	65.9125	69.0288	61.8317	61.6736	66.5519	47.1778	70.4045	61.0478	69.5197	60.2895	63.2545	70.9188	60.735	67.4537	62.7456	61.5994	69.163	61.7033	65.5075	50.7354	78.5897	41.2485	56.7625
MITOCHONDRIAL TRNA AMINOACYLATION	Metabolism of proteins	0.639451	0.261495	0.0613935	0.00189905	5.07857e-05	-11.0531	-1.00222	-1.31821	-3.01838	-3.47913	-4.55559	-13.3503	-15.1691	-15.9573	-14.6352	-13.092	-14.8797	-10.2178	-16.4098	-13.0384	-16.0413	-13.5801	-14.5265	-16.0433	-14.0695	-15.8856	-15.1065	-12.723	-16.5222	-13.2396	-14.2227	-10.286	-17.6284	-10.1041	-14.3788
ACTIVATION OF ATR IN RESPONSE TO REPLICATION STRESS	Cell Cycle	0.595908	0.261523	0.642425	0.0699213	1.85867e-05	-15.6009	-0.684402	-1.87203	-2.25883	-5.58003	-7.76201	-27.641	-30.1204	-32.0575	-28.8279	-27.2579	-30.3183	-22.2389	-31.5514	-27.42	-31.2997	-27.8039	-29.2515	-32.6959	-27.601	-31.5255	-29.8503	-26.6832	-31.9905	-27.4878	-29.6494	-22.7335	-34.4458	-21.4145	-26.7274
IRE1ALPHA ACTIVATES CHAPERONES	Cellular responses to stimuli	0.414888	0.262436	0.683647	0.0385956	0.00968169	7.1028	-0.553281	1.70217	0.683411	2.71988	3.69951	19.137	18.6524	21.2421	18.0492	18.7174	18.6704	16.9769	19.4501	18.8604	19.5727	19.3409	17.9742	20.3674	16.9002	21.971	19.0067	18.9846	20.0035	18.6105	18.1372	17.254	21.9006	16.515	15.3659
SHC1 EVENTS IN ERBB2 SIGNALING	Signal Transduction	0.694439	0.263171	0.0643654	0.00846088	0.0148895	7.36138	-1.2485	1.41621	2.43752	2.29894	2.62492	7.28813	8.57527	9.94875	7.97038	6.56486	8.4336	4.89551	9.6549	6.66221	9.5869	7.74934	7.82986	9.64027	7.68959	10.2058	8.20438	5.34298	8.7394	7.05361	8.31127	4.73952	12.1622	5.1555	5.47609
INTERACTIONS OF REV WITH HOST CELLULAR PROTEINS	Disease	0.484392	0.264678	0.552664	0.0590782	0.381216	7.08369	-0.943477	2.43218	2.20419	2.8795	2	9.37252	11.0865	15.3674	11.262	8.13557	11.1179	3.29427	10.79	9.3918	12.3709	9.3583	10.14	15.468	11.0326	15.2835	11.4532	9.25343	13.9268	7.68843	9.99442	3.4263	12.4646	3.07422	7.99896
SCAVENGING OF HEME FROM PLASMA	Vesicle-mediated transport	0.629354	0.266232	0.389561	0.0321916	3.34331e-06	-22.8021	-0.813373	-2.37353	-4.96931	-8.00402	-9.82881	-34.6456	-37.7097	-40.7201	-36.4498	-34.4541	-37.9144	-26.628	-39.0839	-34.6228	-39.2091	-34.6623	-36.6049	-42.1874	-35.2341	-39.4974	-37.4629	-34.6492	-39.9605	-34.3761	-37.0959	-27.0371	-42.583	-25.9461	-33.2521
SUMOYLATION OF DNA METHYLATION PROTEINS	Metabolism of proteins	0.483213	0.267005	0.486347	0.0400793	0.000991311	22.4626	-0.679876	3.84127	4.41187	8.12155	9.92922	37.6748	43.4761	45.9634	43.3345	37.1765	43.5828	27.1501	43.4841	38.4307	46.0488	37.1178	41.5804	46.5375	41.3303	45.4849	45.0047	40.85	49.3305	35.707	41.2837	28.3885	48.1418	25.0862	35.7211
EXTENSION OF TELOMERES	Cell Cycle	0.631882	0.267606	0.224239	0.00567112	5.77963e-06	-18.7923	-0.996527	-1.6789	-4.82645	-6.61596	-7.34985	-22.9182	-25.7815	-27.0757	-24.4759	-22.3489	-25.9655	-18.198	-27.2546	-22.4742	-26.7882	-23.2454	-25.0397	-27.5991	-23.6134	-26.6395	-25.1947	-21.0648	-27.0924	-22.8626	-25.5148	-18.4768	-29.7196	-17.7333	-23.1463
PROTEIN UBIQUITINATION	Metabolism of proteins	0.705969	0.267723	0.131246	0.698565	0.163014	-2.52475	-1.04393	-1.05334	-1.19516	-0.232391	-1.0972	-2.15955	-3.63972	-4.43235	-4.00401	-1.056	-3.01171	-0.965639	-4.23786	-1.82864	-4.38286	-2.40337	-3.09215	-4.74816	-4.60941	-4.16917	-3.4995	1.4118	-2.95758	-2.04312	-3.03336	-1.50148	-5.29652	-0.0725753	-2.47343
SIGNALING BY VEGF	Signal Transduction	0.57391	0.26807	0.495414	0.0626495	3.11664e-05	24.4063	-0.814554	2.82227	5.46029	9.08041	9.86559	37.1991	40.5661	44.0534	39.319	36.7278	41.1041	28.5993	41.3394	37.3336	42.2198	37.1	39.3475	44.9104	37.6288	43.3393	40.7274	37.5173	43.9222	36.412	39.9768	29.6099	45.449	26.9149	34.49
SYNTHESIS OF BILE ACIDS AND BILE SALTS VIA 7ALPHA HYDROXYCHOLESTEROL	Metabolism	0.325535	0.268126	0.331798	0.46911	0.0904757	0.637016	-0.424443	2.46689	-1.47861	-1.01919	3.13482	7.38614	5.76942	6.61322	4.086	7.43043	4.59929	8.37138	10.1319	9.088	8.63487	6.13213	3.65803	8.37444	6.75369	5.14553	1.86293	5.46348	4.0168	8.21721	4.83228	12.7012	14.2105	1.15504	3.33407
DISEASES ASSOCIATED WITH N GLYCOSYLATION OF PROTEINS	Disease	0.700595	0.269297	0.0176816	0.00037747	0.00055082	-14.0726	-1.08277	-1.73186	-4.69926	-4.40583	-4.96756	-14.2127	-18.2708	-18.857	-17.9984	-13.0986	-17.8892	-9.77638	-19.3134	-14.1152	-19.3475	-14.2845	-17.4775	-20.2599	-16.709	-17.6879	-19.0728	-11.4204	-20.7074	-13.7698	-16.7618	-10.1262	-20.898	-9.19329	-16.6726
TOLL LIKE RECEPTOR CASCADES	Immune System	0.630592	0.27119	0.234124	0.00477796	1.94095e-06	31.0013	-0.813637	3.16464	6.25266	10.4743	14.2743	46.7166	51.0385	53.7583	48.711	46.0422	50.9604	38.2145	54.3753	47.3504	53.3141	46.2496	49.3617	55.7319	47.0806	52.1136	50.0697	45.7323	54.9903	46.1662	49.3484	40.2635	58.2066	34.7995	47.99
INTERLEUKIN 35 SIGNALLING	Immune System	0.459972	0.272446	0.884979	0.0424242	0.00491237	23.5939	-0.432861	6.41669	-1.71574	12.1031	13.2065	59.7295	67.9554	74.93	67.2906	56.1691	69.386	45.0596	66.3659	62.277	72.8922	57.8525	64.3178	77.1973	65.3301	73.0406	68.9242	61.218	80.6389	54.1495	64.8849	48.2038	74.2568	39.8193	53.2145
TNFS BIND THEIR PHYSIOLOGICAL RECEPTORS	Immune System	0.696323	0.273131	0.101091	0.000122986	1.57857e-05	-18.935	-1.01376	-1.83077	-4.71604	-7.15607	-7.06293	-22.9292	-25.7165	-27.894	-24.0996	-22.2062	-26.3087	-17.368	-26.9033	-22.4284	-26.7087	-23.2983	-24.9854	-28.2561	-23.4936	-27.5923	-24.6045	-20.5053	-27.4376	-22.8865	-25.8572	-18.1391	-29.3406	-16.0829	-22.8412
RNA POLYMERASE I TRANSCRIPTION TERMINATION	Gene expression (Transcription)	0.576498	0.27401	0.547603	0.0439755	1.80927e-05	-15.4302	-0.690093	-1.81982	-2.45442	-5.50289	-7.47284	-27.3341	-29.6375	-31.4085	-28.4455	-27.0072	-29.8227	-22.3036	-30.9524	-27.5032	-30.8911	-27.2094	-28.7138	-32.2708	-27.0054	-30.6899	-29.6455	-27.0561	-32.3622	-26.9877	-28.8069	-23.0932	-33.5999	-20.9877	-26.5399
GENE SILENCING BY RNA	Gene expression (Transcription)	0.724204	0.276319	0.00879708	0.00593554	0.226459	5.73503	-1.4448	0.834159	3.14932	1.67494	0.910767	5.20879	5.75319	7.75884	5.81238	4.92564	5.45738	2.19797	6.18949	5.17876	6.19426	5.23091	5.4282	8.01168	5.9108	7.54815	5.73036	4.8104	6.08899	4.97174	5.20473	2.64054	6.56194	1.46035	5.56875
OXIDATIVE STRESS INDUCED SENESCENCE	Cellular responses to stimuli	0.618516	0.278106	0.349567	0.0358008	2.51427e-06	21.0599	-0.756843	2.24171	4.26989	7.23143	9.55862	36.0781	37.592	41.0004	36.3183	36.4975	37.8065	28.5759	38.9681	36.5127	39.1848	35.7579	36.4184	42.0506	34.954	40.1253	37.4553	38.3811	40.3345	35.7441	36.7953	29.48	42.4959	27.069	33.0882
RNA POLYMERASE II TRANSCRIPTION	Gene expression (Transcription)	0.388685	0.282956	0.59643	0.505076	0.874822	0.320033	-0.739765	0.477863	0.201372	0.185508	-0.0668467	0.135803	0.687722	1.11017	1.02752	-0.0376577	0.632273	-0.900394	0.317536	0.217922	0.955653	0.0752946	0.490299	0.992767	1.15985	1.208	0.91725	0.659395	1.25765	-0.316479	0.382123	-0.910102	0.509867	-0.884212	-0.00301603
GLUCAGON LIKE PEPTIDE 1 GLP1 REGULATES INSULIN SECRETION	Metabolism	0.660455	0.283209	0.0346142	0.000283986	0.00616147	17.2155	-1.16979	2.05451	6.34692	6.15007	4.71848	17.4643	20.9905	23.3167	20.5374	16.3895	21.1699	11.2982	21.2997	17.2606	22.0485	17.6144	20.211	24.1663	19.0395	22.6087	21.7857	16.151	23.5069	16.4848	20.235	11.2426	23.8907	11.3911	16.9814
MEIOTIC SYNAPSIS	Cell Cycle	0.48926	0.284785	0.967817	0.0446752	0.00109217	-9.13536	-0.492071	-2.04794	-0.116522	-3.57377	-5.44507	-20.0059	-23.0408	-24.8163	-22.7877	-19.4032	-23.1497	-14.4465	-23.1982	-20.7032	-24.7064	-19.4922	-21.8135	-24.9286	-21.5032	-24.7228	-23.8581	-21.2598	-25.7924	-18.6605	-22.0926	-16.0325	-27.0408	-11.8032	-16.7938
INTERLEUKIN 2 FAMILY SIGNALING	Immune System	0.510353	0.28644	0.956363	0.188516	0.000553968	22.3543	-0.518851	4.28948	0.766277	9.34634	12.2416	51.1429	55.9696	62.5678	55.1747	49.3145	56.6538	38.6333	55.8652	51.2789	58.6326	51.0427	54.0074	63.3169	53.3955	61.9437	56.6575	50.178	61.576	48.969	54.6849	40.1217	61.515	36.1528	46.4488
SIGNALING BY WNT	Signal Transduction	0.53068	0.287121	0.729319	0.1447	5.95193e-05	6.48096	-0.546346	1.06535	0.63671	2.13565	3.7086	16.1307	16.268	18.1309	15.8271	16.4649	16.3904	12.7955	16.6601	16.3604	17.1303	15.9615	15.6326	18.6405	15.5354	17.7062	16.0702	17.6459	17.5362	15.9925	15.932	13.0518	18.4006	12.3683	13.7593
RNA POLYMERASE III TRANSCRIPTION	Gene expression (Transcription)	0.568866	0.288523	0.314906	0.0245329	1.54491e-05	-18.1859	-0.871043	-1.77793	-4.39663	-6.50151	-7.28773	-25.5935	-28.2311	-29.6934	-27.2198	-25.3628	-28.4661	-20.3599	-29.2104	-25.6663	-29.3042	-25.5398	-27.4404	-30.5202	-25.783	-29.0044	-28.4172	-25.3388	-30.3762	-25.3724	-27.702	-21.0745	-31.9679	-19.1688	-24.6145
DISEASES OF MITOTIC CELL CYCLE	Disease	0.630211	0.288832	0.366984	0.0157962	1.68729e-06	-15.5187	-0.714258	-1.57779	-2.69756	-4.84157	-7.97953	-26.721	-28.711	-30.6457	-27.6902	-26.134	-28.2786	-22.3516	-30.8711	-26.9246	-29.9865	-26.5709	-27.7711	-31.4771	-26.3421	-29.9528	-28.8135	-25.7844	-30.076	-26.2739	-27.5597	-23.2842	-33.5593	-20.7973	-26.3908
INITIAL TRIGGERING OF COMPLEMENT	Immune System	0.600996	0.290538	0.425011	0.0460713	7.36209e-06	-23.0231	-0.813924	-2.36957	-5.07341	-8.23841	-9.71124	-35.172	-38.1135	-41.1391	-36.8286	-34.9651	-38.4447	-27.3292	-39.3006	-35.3462	-39.6038	-35.0436	-37.0153	-42.4171	-35.4046	-40.0741	-38.0152	-35.569	-40.7807	-34.7235	-37.5103	-28.0971	-42.8614	-26.0495	-33.3659
CREATION OF C4 AND C2 ACTIVATORS	Immune System	0.600996	0.290538	0.425011	0.0460713	7.36209e-06	-23.0231	-0.813924	-2.36957	-5.07341	-8.23841	-9.71124	-35.172	-38.1135	-41.1391	-36.8286	-34.9651	-38.4447	-27.3292	-39.3006	-35.3462	-39.6038	-35.0436	-37.0153	-42.4171	-35.4046	-40.0741	-38.0152	-35.569	-40.7807	-34.7235	-37.5103	-28.0971	-42.8614	-26.0495	-33.3659
NUCLEAR EVENTS KINASE AND TRANSCRIPTION FACTOR ACTIVATION	Signal Transduction	0.589006	0.292064	0.600255	0.0468686	3.56066e-05	20.5007	-0.639752	2.53199	2.95943	7.92937	9.61192	40.0641	42.6885	46.5679	41.3871	40.6381	43.7933	30.117	42.5447	39.0903	43.8702	40.7817	41.8178	45.7335	39.6091	47.2632	42.8687	40.8839	45.0626	40.5397	43.2856	31.012	47.1773	28.6254	34.8238
SYNTHESIS OF BILE ACIDS AND BILE SALTS	Metabolism	0.325879	0.292816	0.345866	0.167091	0.454786	-1.62332	-0.505209	1.85899	-1.15803	-1.53873	1.07344	0.07271	-1.57725	-0.99449	-2.42841	-0.0455319	-2.65344	1.74703	1.47641	1.35398	0.435766	-0.871387	-3.06053	0.292558	-0.120055	-2.06703	-4.35205	-1.61734	-3.4014	0.583193	-2.35426	4.79247	4.06132	-3.3287	-2.83177
BILE ACID AND BILE SALT METABOLISM	Metabolism	0.325879	0.292816	0.345866	0.167091	0.454786	-1.62332	-0.505209	1.85899	-1.15803	-1.53873	1.07344	0.07271	-1.57725	-0.99449	-2.42841	-0.0455319	-2.65344	1.74703	1.47641	1.35398	0.435766	-0.871387	-3.06053	0.292558	-0.120055	-2.06703	-4.35205	-1.61734	-3.4014	0.583193	-2.35426	4.79247	4.06132	-3.3287	-2.83177
NEPHRIN FAMILY INTERACTIONS	Cell-Cell communication	0.404981	0.29288	0.396124	0.659709	0.775821	2.61254	-1.02046	3.10308	2.56882	0.839318	-0.795603	2.11525	4.90518	8.72766	6.41324	-0.176047	4.34205	-2.96706	3.81708	2.54574	6.53662	1.79804	3.70308	10.2605	8.87162	7.45029	4.3646	-1.00566	7.10236	0.155797	3.23793	-2.32791	3.74902	-4.0323	3.93051
MEIOTIC RECOMBINATION	Cell Cycle	0.456389	0.294104	0.0665928	0.329208	0.0732153	4.81944	-0.671174	-1.34452	1.6479	1.17162	1.99992	12.3199	9.83133	10.4134	9.2804	14.0388	10.2232	11.9334	9.90303	13.0511	9.404	11.7811	10.1462	11.6079	9.15729	9.41804	9.38299	15.2956	9.39554	13.536	10.5543	12.6987	9.65748	10.6578	10.3123
ION TRANSPORT BY P TYPE ATPASES	Transport of small molecules	0.362938	0.29431	0.959649	0.0707129	0.414189	4.70896	-0.571177	2.51104	-0.197491	2.80465	2.1018	7.60062	10.6671	14.1391	11.716	5.9106	10.7656	1.56772	9.05244	7.75804	12.0283	7.48462	9.66417	14.2638	12.1394	14.0352	11.3632	6.6569	13.776	5.61208	9.56151	2.1332	10.519	0.625247	6.60818
INTERLEUKIN 12 FAMILY SIGNALING	Immune System	0.534591	0.295399	0.735877	0.0533429	0.000165581	34.6803	-0.610011	5.43285	4.10401	13.8325	16.7438	67.1403	74.4646	80.7038	72.7274	65.4597	75.5936	51.4316	74.8773	68.7815	78.3349	65.931	71.6127	82.8529	69.3176	78.913	75.5689	69.3415	84.5139	63.9069	72.0255	54.262	82.4091	46.7142	62.3244
SIGNALING BY TGFB FAMILY MEMBERS	Signal Transduction	0.569247	0.295772	0.480782	0.0230557	0.00203822	12.8636	-0.841918	1.83763	2.81818	4.96984	5.0756	18.0293	20.7716	22.9483	20.1448	17.6322	21.1458	11.9606	20.9785	18.1297	21.8064	17.9553	20.0091	22.966	19.1432	22.9336	20.9795	19.4271	23.9654	16.9143	20.018	12.2555	22.7424	11.4689	18.0387
CROSS PRESENTATION OF SOLUBLE EXOGENOUS ANTIGENS ENDOSOMES	Immune System	0.48945	0.297544	0.170265	0.276376	0.336912	5.50273	-0.719839	-2.12233	1.97089	1.69639	1.83544	13.281	10.1448	9.05113	9.04469	15.161	10.8402	15.8072	10.4403	13.7217	9.06876	12.9563	10.9376	9.19125	6.88489	8.93437	10.8445	15.8353	9.5871	14.8912	11.3415	16.5612	10.838	14.5506	9.77748
TRYPTOPHAN CATABOLISM	Metabolism	0.541738	0.298369	0.523584	0.102452	5.64413e-05	-20.4363	-0.789737	-2.37531	-4.69137	-7.57439	-8.17052	-32.7071	-35.079	-38.3658	-34.2742	-32.4515	-35.5127	-25.3736	-35.4265	-33.0347	-36.5152	-32.4657	-34.0207	-39.3108	-32.8924	-37.5782	-35.4258	-33.8421	-38.489	-31.8952	-34.3221	-26.1125	-38.559	-24.1421	-30.2058
PI3K EVENTS IN ERBB2 SIGNALING	Signal Transduction	0.484696	0.299863	0.198664	0.0091319	0.00212494	-9.83414	-0.834502	-1.47255	-1.34947	-3.92841	-4.55626	-18.5455	-16.7491	-16.304	-14.5512	-20.2195	-17.5296	-18.698	-18.4052	-19.2348	-17.7216	-18.0376	-16.0325	-16.8508	-14.5396	-15.8484	-14.561	-22.6686	-18.3234	-19.2398	-17.212	-18.8718	-20.4222	-18.4084	-15.0436
BLOOD GROUP SYSTEMS BIOSYNTHESIS	Metabolism	0.539912	0.300371	0.664696	0.0889386	4.78602e-05	-17.9967	-0.63441	-2.45503	-2.52899	-6.56435	-8.90341	-35.0019	-37.6209	-40.4386	-36.4256	-34.5998	-37.9119	-28.2303	-38.7552	-35.7739	-39.4889	-34.4331	-36.2445	-42.2251	-35.2888	-38.9498	-37.3729	-35.568	-40.4986	-34.2125	-36.8772	-29.4873	-42.8812	-26.1352	-31.8787
TRANSPORT OF VITAMINS NUCLEOSIDES AND RELATED MOLECULES	Transport of small molecules	0.594936	0.30074	0.403689	0.0363648	6.71976e-06	-19.1435	-0.76834	-1.87426	-3.81457	-6.70373	-8.62517	-31.1501	-33.3613	-35.5489	-32.0452	-31.0536	-33.5766	-25.2704	-34.7942	-31.3227	-34.6321	-31.0228	-32.425	-36.8825	-30.4499	-34.4376	-33.3747	-31.0843	-35.9187	-31.0413	-32.6397	-25.9537	-37.785	-24.1315	-29.8095
GAMMA CARBOXYLATION HYPUSINE FORMATION AND ARYLSULFATASE ACTIVATION	Metabolism of proteins	0.533002	0.300773	0.525274	0.0828695	6.07403e-05	-17.7981	-0.761803	-2.08895	-3.80066	-6.58572	-7.41168	-28.7991	-31.4017	-33.7181	-30.5798	-28.5328	-31.7771	-22.5014	-31.8751	-29.0652	-32.6963	-28.603	-30.4479	-34.76	-29.2195	-32.8498	-31.7134	-29.4809	-34.635	-28.1535	-30.6339	-23.0378	-34.6222	-21.6073	-27.2967
INTERACTIONS OF VPR WITH HOST CELLULAR PROTEINS	Disease	0.516881	0.301136	0.438277	0.241412	0.552567	3.93654	-0.996434	1.72204	1.71042	1.24103	0.985097	4.98696	6.02033	9.71629	6.46435	3.79557	5.68311	0.569061	5.99994	5.05406	6.99386	4.93752	5.30299	10.081	6.84937	9.41235	6.1435	3.91923	7.42148	3.7461	4.98777	0.934948	6.79626	-0.0407505	4.67274
METABOLISM OF POLYAMINES	Metabolism	0.609948	0.302286	0.528271	0.117041	0.595483	3.77875	-0.868624	-1.87803	0.817654	2.09326	0.867835	9.01464	5.53731	4.78194	4.37099	11.0109	6.782	11.3412	4.96278	8.99874	4.28298	9.02636	6.46155	4.08882	2.34971	5.35954	6.05539	12.9963	5.47131	10.2167	7.30627	10.7106	5.26558	12.3922	4.45813
PHASE II CONJUGATION OF COMPOUNDS	Metabolism	0.668189	0.303445	0.0313172	0.000483737	3.34436e-06	-16.4763	-1.14566	-1.16159	-5.26154	-5.88149	-5.33325	-18.0332	-19.8842	-21.1763	-19.1812	-17.9744	-20.0714	-13.8145	-20.5233	-17.7576	-20.5155	-18.2363	-19.4191	-22.0304	-18.1814	-20.4646	-20.0143	-17.2304	-20.7525	-18.272	-19.799	-13.9067	-22.6599	-13.6609	-16.9621
RAF INDEPENDENT MAPK1 3 ACTIVATION	Signal Transduction	0.526032	0.307502	0.948447	0.0635011	0.000398521	22.3404	-0.518316	4.20055	0.595871	9.75961	11.9849	51.2125	56.0352	61.9296	54.6761	49.5691	57.1768	39.3524	55.9061	52.9374	59.3217	49.9415	53.6136	63.7458	53.0137	60.416	56.0614	53.6236	63.5759	47.9473	54.6172	41.58	62.2263	35.6397	45.3725
NEGATIVE REGULATION OF THE PI3K AKT NETWORK	Signal Transduction	0.510312	0.307806	0.301238	0.0127343	0.111621	4.81668	-0.851084	1.09902	1.374	1.94662	1.49606	6.68441	7.92486	9.48359	8.10248	6.1352	7.99093	3.79665	7.565	6.97525	8.53562	6.47011	7.47483	10.0694	8.41623	8.9954	7.84103	6.15123	9.32385	6.12879	7.45777	4.5403	8.02442	2.55722	6.7993
THE PHOTOTRANSDUCTION CASCADE	Sensory Perception	0.502764	0.309376	0.679088	0.0439117	0.00117436	3.39714	-0.558632	0.63234	0.322665	1.25559	1.81889	8.41286	8.45974	9.62969	8.25747	8.5555	8.60952	6.49008	8.47576	8.36776	8.84632	8.44609	8.17489	9.56565	7.94416	9.68306	8.51855	9.12047	9.0275	8.32951	8.44232	6.56769	9.60353	6.36075	6.59614
REGULATION OF GLUCOKINASE BY GLUCOKINASE REGULATORY PROTEIN	Metabolism	0.512065	0.31305	0.418426	0.0642729	0.25247	7.82336	-0.963743	2.1545	2.68344	2.75779	2.38213	10.3405	11.7542	16.3725	12.0797	9.04332	11.5246	4.31654	11.7086	10.3456	12.95	10.3367	10.8731	16.6441	11.8755	16.1462	12.25	9.67008	14.1095	8.79261	10.4906	4.58752	13.097	3.8649	9.39448
SYNTHESIS OF GLYCOSYLPHOSPHATIDYLINOSITOL GPI	Metabolism of proteins	0.535421	0.314073	0.76142	0.0212238	0.000230722	-9.2537	-0.545468	-1.27207	-0.752498	-3.84252	-4.65868	-21.1362	-22.4108	-24.3692	-21.661	-20.7586	-22.8951	-17.3518	-22.5944	-21.0759	-23.1359	-21.1807	-21.8766	-24.6475	-20.2347	-24.1373	-22.8495	-20.6082	-24.9573	-20.8187	-22.0702	-17.8785	-24.5798	-16.4739	-19.2852
STIMULI SENSING CHANNELS	Transport of small molecules	0.559742	0.315593	0.0422365	0.00208111	0.00123508	-9.8221	-1.03235	-1.20561	-3.21287	-3.01572	-3.59352	-11.5024	-13.183	-13.8489	-13.135	-10.7612	-12.8342	-9.57312	-13.8594	-10.8373	-13.9696	-11.9925	-12.6034	-13.4902	-12.4306	-14.1478	-13.7219	-8.70321	-12.7972	-11.5844	-12.849	-9.89165	-16.4465	-9.04223	-9.54761
RHO GTPASE EFFECTORS	Signal Transduction	0.628575	0.315984	0.362858	0.0116247	2.85751e-06	17.2675	-0.773619	1.69496	3.08779	6.09803	8.0817	27.3734	29.7589	31.5885	28.2768	27.3162	30.0337	21.6779	31.316	27.4408	30.9059	27.3238	28.9138	32.6169	27.0552	30.7314	29.2947	26.8702	31.7579	27.4946	29.344	22.7211	34.0751	19.9392	26.7176
GLYOXYLATE METABOLISM AND GLYCINE DEGRADATION	Metabolism	0.556533	0.316991	0.639532	0.0875752	5.31394e-05	-17.4346	-0.671049	-1.97545	-2.82971	-6.40921	-8.19571	-31.616	-34.3219	-36.7908	-33.2647	-31.0749	-34.6304	-25.4475	-35.236	-31.7621	-35.6271	-31.5083	-33.3602	-37.751	-31.881	-35.9906	-34.4177	-31.1821	-36.9271	-31.0319	-33.7117	-26.2371	-38.3332	-24.1315	-30.074
MET PROMOTES CELL MOTILITY	Signal Transduction	0.491444	0.318999	0.990153	0.110088	0.000539774	-8.53394	-0.446045	-1.53323	0.0411859	-3.49586	-5.07926	-23.9826	-25.1704	-27.5388	-24.4449	-23.4953	-25.4832	-19.9456	-25.6204	-24.532	-26.4549	-23.5778	-24.2239	-28.3259	-23.8883	-26.883	-24.9088	-24.7227	-27.5697	-23.0043	-24.6486	-20.5856	-28.1297	-18.8789	-21.4383
RECYCLING PATHWAY OF L1	Developmental Biology	0.614545	0.31999	0.756571	0.21651	8.75964e-06	19.2134	-0.338393	2.89598	-1.66057	5.65496	15.219	72.2465	73.7758	78.0355	70.498	73.4321	74.2789	62.2119	77.4022	72.7367	76.6904	71.8853	71.6281	79.5475	68.4144	76.7755	72.2343	74.2259	78.0869	73.1146	72.7557	64.7345	83.8493	58.0076	66.657
ERYTHROPOIETIN ACTIVATES PHOSPHOINOSITIDE 3 KINASE PI3K	Signal Transduction	0.618229	0.322549	0.0218323	0.000730565	0.00582046	52.0966	-1.55657	3.71555	25.8864	16.5613	9.64884	41.5107	48.5633	54.6086	49.2785	38.9305	48.052	28.0165	48.4745	41.2571	50.2727	41.6975	47.3037	55.7962	46.7931	53.6189	51.3497	37.913	52.158	39.3375	46.4096	29.3934	52.244	25.7217	42.192
TRANSCRIPTIONAL REGULATION BY SMALL RNAS	Gene expression (Transcription)	0.606227	0.323426	0.123401	0.0140926	0.0124577	8.67953	-1.14453	1.06384	3.31815	2.85133	2.51005	10.3553	10.5585	13.4759	10.5336	10.0884	10.3768	6.53147	10.9105	10.4065	11.1355	10.3175	10.1332	13.8035	10.4405	13.2029	10.6112	10.2491	11.3816	10.0241	9.97488	7.13547	11.6337	5.5248	9.70517
SIGNALING BY EGFR IN CANCER	Disease	0.280777	0.324322	0.455825	0.736491	0.746054	-1.38359	-0.587069	-1.29477	-0.670976	-0.288592	-0.424026	-4.70903	-4.32628	-3.05839	-3.90601	-4.90355	-4.06695	-6.63826	-5.358	-4.26241	-4.91198	-5.03812	-3.89472	-2.8948	-4.13677	-3.19471	-3.7137	-2.89989	-2.68744	-5.70501	-4.61875	-6.72004	-7.46682	-6.50196	-1.8433
SIGNALING BY ERBB2	Signal Transduction	0.592185	0.326006	0.314933	0.0102172	0.00024033	19.8103	-0.902278	2.18357	4.78955	7.59189	7.42884	26.7929	29.9731	32.7391	28.7917	26.519	30.6175	19.0963	30.47	27.0202	31.1671	26.6254	29.0933	33.3378	26.9891	32.2401	30.2938	28.2928	34.1845	25.8094	29.1907	19.6845	32.9312	18.1159	26.3678
RECRUITMENT OF MITOTIC CENTROSOME PROTEINS AND COMPLEXES	Cell Cycle	0.454517	0.327046	0.406435	0.00305709	0.0149279	-6.89634	-0.710447	-1.18718	-1.22586	-3.20077	-2.46971	-11.3838	-13.0614	-13.7287	-12.637	-11.1436	-13.663	-8.57994	-12.5924	-11.8248	-13.7418	-11.0589	-12.5602	-14.2883	-11.8801	-13.2624	-13.2678	-12.5465	-15.3769	-10.5825	-12.9774	-8.78391	-14.2953	-8.24	-9.75412
DAP12 SIGNALING	Immune System	0.504892	0.327432	0.0843191	0.0027869	0.647577	19.5355	-1.5127	2.37049	11.6944	6.67549	1.16555	16.1773	19.2599	23.8144	20.0979	14.3423	19.535	8.88743	17.6261	16.0978	20.1529	16.2359	18.6019	24.0302	19.2926	23.6346	20.769	14.3285	21.6599	14.3478	18.6851	9.58079	19.8075	7.73183	13.9903
DAP12 INTERACTIONS	Immune System	0.504892	0.327432	0.0843191	0.0027869	0.647577	19.5355	-1.5127	2.37049	11.6944	6.67549	1.16555	16.1773	19.2599	23.8144	20.0979	14.3423	19.535	8.88743	17.6261	16.0978	20.1529	16.2359	18.6019	24.0302	19.2926	23.6346	20.769	14.3285	21.6599	14.3478	18.6851	9.58079	19.8075	7.73183	13.9903
DOWNSTREAM SIGNAL TRANSDUCTION	Signal Transduction	0.554436	0.327664	0.0742082	0.00102938	0.0807868	16.2926	-1.15516	2.3158	6.52441	6.16755	3.60061	16.0395	20.4505	22.421	20.3907	14.4811	20.8749	9.99188	19.7902	15.8278	21.5307	16.1954	19.6546	22.687	18.9735	22.1993	21.5717	13.1617	23.4042	15.0089	19.8631	11.1016	22.5891	8.14236	15.1253
TRANSCRIPTIONAL REGULATION BY E2F6	Gene expression (Transcription)	0.416621	0.327665	0.599507	0.96076	0.237899	-1.79598	-0.725382	1.14951	-0.436545	0.0386591	-1.39809	-5.1259	-3.18402	-2.97995	-2.52837	-5.45902	-2.92803	-7.49363	-4.53351	-5.0973	-2.69046	-5.14698	-3.54769	-3.8417	-2.74631	-2.26183	-2.34675	-4.21638	-1.19231	-5.95608	-3.62233	-7.05763	-3.83313	-8.22029	-5.70082
SIGNALING BY MODERATE KINASE ACTIVITY BRAF MUTANTS	Disease	0.624094	0.329027	0.19701	0.00278257	0.000125912	14.4002	-0.833137	1.65609	3.1618	5.15121	6.08716	20.1303	23.1767	24.5077	22.4042	20.0362	23.3679	14.2761	23.9045	20.2034	24.2024	20.0764	22.4209	25.2966	20.9778	23.8502	23.5928	20.0518	24.8685	20.03	22.7676	15.2316	26.8943	12.6835	18.9216
PURINE RIBONUCLEOSIDE MONOPHOSPHATE BIOSYNTHESIS	Metabolism	0.780257	0.330113	0.00585339	0.000258246	2.72196e-05	-17.4249	-1.16981	-1.54545	-5.70883	-5.17514	-6.54088	-17.2152	-20.8413	-21.9594	-20.1072	-16.9789	-20.1583	-11.1057	-23.0458	-16.5943	-22.0059	-17.6727	-19.9831	-23.014	-18.8893	-21.0805	-21.1221	-13.8704	-22.0108	-18.2223	-19.4174	-12.3537	-25.1186	-9.0255	-19.591
MATURATION OF SARS COV 2 SPIKE PROTEIN	Disease	0.430001	0.336297	0.60648	0.108807	0.00448875	11.4007	-0.332472	3.30969	-2.72529	5.73531	8.39065	43.4863	45.3919	51.3426	44.4524	42.9551	46.7553	33.6135	44.2978	44.3599	47.9838	42.8426	43.4821	50.8339	42.7102	51.7665	45.9042	48.9083	53.7234	40.5738	43.9681	34.2471	48.6657	32.5574	37.0179
DNA STRAND ELONGATION	Cell Cycle	0.65771	0.336835	0.423123	0.00150938	4.44236e-06	-12.1767	-0.83187	-1.26997	-1.70959	-4.24021	-6.22689	-16.2186	-19.3206	-19.3911	-17.7238	-15.5822	-19.3996	-12.9701	-21.378	-15.4316	-20.0871	-16.7985	-18.7558	-19.7977	-17.5216	-19.0523	-17.8923	-13.2632	-19.4814	-16.5099	-19.3668	-12.8003	-23.1372	-13.253	-18.4459
PEROXISOMAL PROTEIN IMPORT	Protein localization	0.710858	0.337092	0.0455616	0.166056	0.239569	-4.0298	-0.996963	-1.07991	-1.9827	-0.977592	-1.06951	-3.81377	-5.83444	-6.78481	-6.52398	-2.48286	-5.32348	-2.05766	-5.78051	-2.92189	-6.48798	-4.47094	-5.35289	-6.41736	-6.51213	-7.09103	-6.53386	0.320723	-5.68567	-3.6043	-5.17861	-2.02052	-7.10567	-2.11957	-3.5719
CD22 MEDIATED BCR REGULATION	Immune System	0.597895	0.33786	0.49372	0.0500929	7.42409e-06	-21.3551	-0.745624	-2.10924	-4.08539	-7.62408	-9.64566	-35.1838	-38.1345	-41.0644	-36.8451	-34.9324	-38.4678	-27.5381	-39.3241	-35.3917	-39.5494	-35.0307	-37.0919	-42.3949	-35.3331	-39.9557	-38.105	-35.3983	-40.6546	-34.746	-37.5931	-28.3834	-42.8816	-26.1294	-33.395
SIGNALING BY NOTCH1 PEST DOMAIN MUTANTS IN CANCER	Disease	0.554201	0.339605	0.571784	0.0403866	3.95188e-05	14.9595	-0.655257	1.83725	1.89539	5.83926	7.22485	28.8472	30.5443	32.3751	28.8511	29.8472	31.6133	22.2461	31.0018	29.2025	31.7897	28.5853	29.6267	33.0154	28.2946	31.8416	29.3148	32.4857	34.7624	28.7918	30.3537	22.763	32.9066	21.3845	27.8271
SIGNALING BY NOTCH1	Signal Transduction	0.554201	0.339605	0.571784	0.0403866	3.95188e-05	14.9595	-0.655257	1.83725	1.89539	5.83926	7.22485	28.8472	30.5443	32.3751	28.8511	29.8472	31.6133	22.2461	31.0018	29.2025	31.7897	28.5853	29.6267	33.0154	28.2946	31.8416	29.3148	32.4857	34.7624	28.7918	30.3537	22.763	32.9066	21.3845	27.8271
INTRINSIC PATHWAY OF FIBRIN CLOT FORMATION	Hemostasis	0.586303	0.341163	0.664492	0.0857488	2.38759e-05	-18.5123	-0.650165	-2.29743	-2.63167	-6.55836	-9.32224	-34.1634	-37.358	-40.7675	-36.4501	-33.9936	-37.6192	-25.3799	-38.1492	-34.4808	-39.0154	-33.9295	-36.1368	-41.6179	-34.679	-40.0588	-37.9261	-35.246	-40.7634	-33.4926	-36.3615	-26.7315	-41.9533	-23.1273	-31.809
LEISHMANIA INFECTION	Disease	0.578045	0.341954	0.862624	0.0762065	3.14149e-05	7.47217	-0.510062	0.919049	0.369303	2.67425	4.42862	18.2855	19.1521	20.6429	18.373	18.1266	19.2899	15.3221	19.9821	18.3904	19.879	18.2081	18.6164	20.6177	17.3654	20.6639	19.2127	18.3621	20.7672	18.0323	18.699	16.1858	21.6821	13.8826	17.1487
DISASSEMBLY OF THE DESTRUCTION COMPLEX AND RECRUITMENT OF AXIN TO THE MEMBRANE	Signal Transduction	0.575561	0.345848	0.737888	0.183861	1.26495e-05	16.8559	-0.611146	2.37883	1.62303	4.39003	10.8429	33.25	35.8266	38.8928	34.6839	33.4085	34.9167	25.2139	38.9901	32.7736	37.6853	33.6011	34.457	39.1462	34.9484	38.6816	34.4635	31.212	33.6404	34.2871	35.4272	27.6502	43.6582	21.1535	31.21
REGULATION OF HSF1 MEDIATED HEAT SHOCK RESPONSE	Cellular responses to stimuli	0.612099	0.349919	0.280472	0.031064	4.05188e-05	19.3156	-0.958575	1.79032	5.89562	5.97683	7.44319	26.3292	27.4711	32.6444	27.3773	25.2822	26.8513	19.4779	28.6847	26.2773	28.666	26.3674	26.5906	32.6192	26.1847	32.6655	28.3712	25.6619	28.4808	25.1302	26.1995	20.4277	31.2956	17.895	24.3331
TOLL LIKE RECEPTOR 9 TLR9 CASCADE	Immune System	0.655429	0.352794	0.51668	0.0154277	1.02969e-06	22.9966	-0.65974	2.23254	2.8751	7.81044	12.3111	43.4535	45.9856	49.8364	43.8438	43.3399	46.1917	34.8758	48.5698	43.7311	47.7643	43.249	44.675	50.988	42.3012	48.8767	45.1293	43.7992	49.6258	43.1562	44.8181	36.4197	51.7381	32.3027	43.2895
NUCLEAR IMPORT OF REV PROTEIN	Disease	0.500856	0.354187	0.513503	0.151062	0.435835	4.63783	-0.938592	1.66417	1.58043	1.68227	1.37513	6.31648	7.30559	11.2701	7.66677	5.18685	7.1141	1.48215	7.14409	6.30546	8.22542	6.3246	6.62783	11.3979	7.61531	11.1636	7.70965	5.71349	9.15199	4.97619	6.29894	1.68661	8.09426	1.14139	5.56047
RECRUITMENT OF NUMA TO MITOTIC CENTROSOMES	Cell Cycle	0.485384	0.354803	0.247515	0.00282033	0.00402555	-8.57408	-0.779614	-1.11664	-1.97944	-3.61502	-2.97962	-13.2218	-14.8775	-15.8112	-14.5457	-13.0034	-15.3739	-10.0437	-14.4651	-13.561	-15.4833	-12.9719	-14.4311	-16.4543	-13.6861	-15.2753	-15.262	-14.407	-16.9527	-12.4419	-14.7424	-9.99079	-16.1051	-10.1318	-11.7318
ESTROGEN DEPENDENT NUCLEAR EVENTS DOWNSTREAM OF ESR MEMBRANE SIGNALING	Signal Transduction	0.756369	0.355109	0.784122	0.00577284	0.012966	-5.60217	-1.08818	1.06617	-0.222321	-2.4908	-2.88906	-9.0295	-6.18486	-5.66883	-4.84002	-10.2159	-6.88755	-11.5741	-6.80432	-9.46563	-5.52423	-8.70813	-6.67165	-6.05775	-4.19239	-5.34474	-5.37971	-11.7249	-5.44236	-9.61238	-7.46563	-11.0661	-6.92155	-12.4208	-6.60892
PI3K AKT SIGNALING IN CANCER	Disease	0.625276	0.355422	0.119598	0.68543	0.531672	1.33767	-1.09382	1.05898	1.69811	0.304201	-0.664641	0.280438	2.29459	3.81478	3.15925	-0.938374	2.03247	-2.44636	1.5644	0.21192	2.83278	0.330925	1.89804	3.8673	3.56079	3.77102	2.82464	-1.47114	3.43276	-0.725267	1.47236	-2.09701	1.62478	-3.02861	1.46376
ACYL CHAIN REMODELLING OF PE	Metabolism	0.453406	0.356702	0.612805	0.0320208	0.00157441	-14.448	-0.606602	-2.13381	-2.0198	-6.10942	-6.31874	-30.5001	-32.1489	-35.4074	-31.3669	-30.4187	-33.1337	-23.8952	-31.5007	-31.1466	-33.5584	-30.0238	-31.1103	-36.3951	-29.9137	-34.5843	-32.5778	-32.8793	-35.709	-29.4344	-32.1036	-24.5118	-35.4825	-22.8675	-24.8643
SIGNALING BY FLT3 FUSION PROTEINS	Disease	0.539211	0.3616	0.0896878	0.648777	0.529348	6.99614	-1.24281	3.34901	8.13742	1.14826	-2.28954	4.62245	9.93912	16.5273	12.6428	-0.159919	9.14009	-3.37763	7.61987	5.08395	11.5273	4.28239	8.76888	19.0156	13.8778	14.4538	11.6136	-2.27424	12.4813	0.685809	7.80362	-2.96111	8.41363	-4.07184	6.29694
FATTY ACID METABOLISM	Metabolism	0.408134	0.36313	0.768341	0.0194757	0.0692311	-3.25927	-0.640652	-0.753139	-0.40085	-1.53225	-1.32617	-5.46285	-6.647	-7.57575	-6.72478	-4.97975	-6.79616	-3.40301	-6.27902	-5.35662	-6.99188	-5.54112	-6.39288	-7.6459	-6.27443	-7.51729	-7.10008	-5.15672	-8.13444	-4.90897	-6.26085	-3.22727	-6.79528	-3.69592	-5.41859
COMPLEMENT CASCADE	Immune System	0.503664	0.364249	0.477401	0.0153187	0.000430154	-10.4318	-0.670258	-1.32888	-1.54291	-4.13826	-4.75059	-19.8702	-20.9692	-22.6441	-20.0454	-20.0777	-21.5702	-15.6932	-21.1876	-19.9328	-21.7633	-19.8242	-20.384	-23.2839	-19.0673	-22.1109	-20.8605	-20.868	-22.6145	-19.7616	-21.1524	-15.8334	-23.7785	-15.4595	-16.8695
VIRAL MESSENGER RNA SYNTHESIS	Disease	0.499773	0.365999	0.366776	0.157283	0.606437	4.95241	-1.03275	1.64626	2.29712	1.67639	0.978901	6.00449	7.16836	10.9503	7.63916	5.03504	6.93424	0.900557	6.93073	6.2215	8.04386	5.84459	6.52326	11.168	7.34075	10.7689	7.88783	6.19201	9.19523	4.57225	6.02985	1.29859	7.82588	0.237167	5.4388
TRANSCRIPTIONAL REGULATION BY RUNX2	Gene expression (Transcription)	0.491144	0.367388	0.23017	0.0788128	0.170377	3.10848	-0.685006	-0.814655	0.758683	1.27526	1.07454	7.18236	6.07969	5.85282	5.34048	8.23759	6.74579	7.16384	5.93043	7.41016	5.64707	7.01452	6.39846	5.75368	4.2335	5.93544	6.26295	9.55896	7.11443	7.70905	6.59833	7.3476	5.88675	6.85757	6.00324
ACYL CHAIN REMODELLING OF PC	Metabolism	0.458368	0.370815	0.464106	0.0102598	0.00341239	-13.724	-0.635891	-2.0434	-2.12584	-5.75991	-5.83821	-26.6331	-28.8557	-30.9629	-28.0525	-26.6469	-29.7701	-20.6554	-28.3601	-27.0778	-30.1166	-26.3054	-27.9266	-31.1585	-26.0097	-30.7999	-29.7548	-29.6946	-32.7563	-25.4278	-28.5756	-20.9038	-32.1118	-20.2413	-22.1072
DNA DAMAGE BYPASS	DNA Repair	0.554916	0.371145	0.854289	0.90944	0.0596767	-2.72244	-0.742219	-1.72727	0.28082	0.138569	-3.14183	-2.18939	-4.62886	-5.91155	-4.75063	-0.985601	-3.33144	0.821966	-6.73192	-1.62391	-5.85052	-2.60606	-3.7287	-6.49787	-7.35706	-5.42295	-2.5786	1.81967	-1.38292	-2.10771	-4.11085	0.495197	-7.91806	1.36658	-4.75503
TRIGLYCERIDE METABOLISM	Metabolism	0.687027	0.371533	0.620279	0.294476	0.576835	1.87334	-0.859617	-1.11677	0.442133	0.831902	0.599305	-1.03754	1.8995	1.10917	1.96356	-1.39217	2.19073	-3.36867	1.30176	-0.647506	1.2753	-1.32494	2.35943	2.34041	0.953463	0.0831398	2.8053	-1.30058	2.83224	-1.42881	1.93412	-3.11296	0.351569	-3.79486	2.8854
INTERLEUKIN 1 SIGNALING	Immune System	0.381815	0.371581	0.178162	0.060787	0.000721506	14.6271	-0.576854	-1.80809	2.78931	4.09516	7.74266	33.8809	32.7408	33.7822	30.8894	34.7109	32.8935	32.5642	35.0192	34.299	32.264	33.5729	33.0921	33.7911	27.5241	33.7748	33.6938	35.2629	34.3188	34.4901	32.3234	34.0357	35.36	30.1119	34.4511
INHIBITION OF THE PROTEOLYTIC ACTIVITY OF APC C REQUIRED FOR THE ONSET OF ANAPHASE BY MITOTIC SPINDLE CHECKPOINT COMPON	Cell Cycle	0.587059	0.375464	0.906366	0.181998	1.68661e-05	-12.7908	-0.495737	-1.52486	-0.545743	-4.34979	-7.89532	-31.0188	-33.0207	-35.1713	-31.7653	-30.9796	-33.1982	-25.3779	-34.4363	-31.2788	-34.3459	-30.8273	-32.0442	-35.8619	-30.2202	-34.5957	-33.0528	-31.6853	-35.6052	-30.6973	-32.2353	-26.3704	-37.464	-23.7239	-29.3902
MRNA SPLICING MINOR PATHWAY	Metabolism of RNA	0.552015	0.375716	0.442066	0.0134324	0.000991708	15.2833	-0.692938	2.0044	2.73402	6.10684	6.44244	27.569	29.663	33.3218	29.1603	27.5896	30.4345	19.6227	29.0039	28.492	31.0586	26.8888	28.6346	34.3102	28.1454	32.4982	30.006	31.482	33.6271	26.0326	29.1575	20.2819	31.9171	18.5241	24.1485
SIGNALING BY NOTCH	Signal Transduction	0.547103	0.379094	0.948607	0.208016	3.20097e-05	9.86624	-0.438741	1.29377	0.198752	3.22554	6.44194	28.5107	29.4133	31.3676	28.2584	29.2029	29.8518	23.3709	30.2339	28.4987	30.4484	28.5195	28.6506	31.9289	26.9958	30.8998	29.3106	29.8521	31.5256	28.9433	29.1824	23.9858	33.0394	22.3461	25.5581
PHOSPHORYLATION OF THE APC C	Cell Cycle	0.593735	0.380034	0.888097	0.167273	1.29374e-05	-12.51	-0.502623	-1.42489	-0.599969	-4.21665	-7.69335	-29.9656	-31.8726	-33.83	-30.5838	-29.9812	-32.0457	-24.6247	-33.3416	-30.2	-33.1223	-29.7929	-30.9517	-34.4803	-29.0118	-33.288	-31.8939	-30.592	-34.3924	-29.7369	-31.107	-25.6061	-36.2167	-22.9892	-28.5499
AUTOPHAGY	Autophagy	0.545023	0.381385	0.826224	0.690738	0.371152	1.03469	-0.803037	-0.777116	0.135289	0.25374	0.645665	2.94251	1.59384	1.41784	1.09601	4.09528	1.87302	3.02158	1.7898	3.37098	1.27295	2.62679	1.83029	2.33958	1.34405	0.64972	0.889318	4.67851	1.19839	3.86198	2.14288	3.35636	1.2615	2.46362	2.6703
SIGNALING BY ACTIVIN	Signal Transduction	0.552329	0.381589	0.829835	0.154147	4.17534e-05	-15.8026	-0.541052	-1.89671	-1.25213	-5.60203	-8.94848	-35.582	-37.9009	-40.7732	-36.6296	-35.3629	-38.1763	-28.8274	-39.1668	-35.9356	-39.4356	-35.3214	-36.7701	-41.7276	-35.0055	-39.9778	-37.9831	-36.394	-40.8075	-34.9505	-37.1238	-29.7769	-42.768	-27.2449	-33.1648
TRISTETRAPROLIN TTP ZFP36 BINDS AND DESTABILIZES MRNA	Metabolism of RNA	0.720314	0.38251	0.00228188	4.55372e-05	0.00305054	27.5348	-1.17707	2.47822	11.0392	9.10285	7.39269	27.5819	33.0359	35.8014	33.361	24.8575	32.9441	21.048	32.7493	25.8047	34.6273	28.8915	31.8632	35.7532	31.4172	35.8415	34.9809	21.0158	36.2596	26.3942	31.6179	19.6873	36.5316	23.3159	26.4455
SIGNALING BY NOTCH2	Signal Transduction	0.589657	0.383439	0.620948	0.0397334	1.19995e-05	24.1269	-0.633853	2.56951	2.74235	8.701	12.6835	49.113	50.8798	55.7342	48.4441	49.5953	51.7212	39.165	52.7565	49.5523	52.8351	48.7893	49.4391	57.4435	47.3247	54.3097	49.3769	51.8615	56.165	48.6888	49.9437	39.8137	55.6815	38.0838	47.8815
DEADENYLATION OF MRNA	Metabolism of RNA	0.426986	0.38677	0.76299	0.0523837	0.0335277	8.528	-0.399625	2.30996	-1.482	4.69014	5.31986	20.3014	24.4819	27.5717	24.6493	19.2584	25.4404	12.13	22.5741	20.6901	25.9705	20.015	23.385	27.7053	23.1953	27.4604	25.861	22.5404	29.8541	17.9457	23.6749	12.1947	25.6387	12.0223	17.4665
CILIUM ASSEMBLY	Organelle biogenesis and maintenance	0.562225	0.386828	0.339782	0.0245434	2.79599e-05	-11.2543	-0.853135	-0.874394	-2.65567	-4.11444	-4.48422	-16.3963	-17.7512	-18.9254	-17.0869	-16.2012	-17.998	-13.2601	-18.2325	-16.395	-18.2621	-16.3972	-17.3747	-19.3039	-16.3599	-18.61	-17.6928	-16.5448	-18.917	-16.0637	-17.6304	-13.3662	-19.6404	-13.0833	-15.886
ENERGY DEPENDENT REGULATION OF MTOR BY LKB1 AMPK	Signal Transduction	0.404411	0.387303	0.865173	0.497479	0.658093	0.191663	-0.532358	0.966952	0.133557	0.480381	-0.422275	0.2052	0.843793	1.37042	1.40561	0.50933	1.1865	-1.9292	-0.528442	0.46247	1.40902	0.0156329	0.427306	2.25103	2.56902	0.636572	0.436101	1.90946	3.38605	-0.0507215	0.30668	-2.48368	-1.33259	-1.00506	0.811806
MET ACTIVATES PTK2 SIGNALING	Signal Transduction	0.544919	0.389203	0.872891	0.163646	5.5934e-05	-15.4992	-0.516944	-1.92383	-0.973947	-5.6294	-8.89581	-36.1747	-38.6592	-41.6238	-37.4542	-35.9015	-39.0207	-29.1601	-39.6833	-36.5389	-40.2067	-35.9063	-37.5189	-42.5623	-35.8121	-40.8417	-38.8226	-37.0311	-41.7747	-35.4497	-37.9191	-30.1218	-43.3467	-27.5572	-33.5776
NUCLEOTIDE LIKE PURINERGIC RECEPTORS	Signal Transduction	0.376355	0.392698	0.366767	0.40572	0.0300624	-3.28376	-0.51862	0.845201	-0.849078	-0.602802	-1.83188	-7.5993	-7.56619	-9.31576	-8.23307	-7.62213	-7.31421	-5.1992	-7.09017	-7.76715	-7.30722	-7.47562	-7.757	-9.19818	-6.66024	-9.41375	-9.54377	-9.05476	-7.17786	-7.04907	-7.36875	-5.30603	-8.05769	-5.02115	-5.47765
SIGNALING BY TGF BETA RECEPTOR COMPLEX	Signal Transduction	0.559669	0.395217	0.733252	0.0773613	0.000129818	25.4512	-0.651523	3.08786	3.15141	9.79598	12.5038	46.1583	51.0838	55.8935	49.4838	45.6766	52.0467	33.6152	51.599	46.5398	53.1471	45.8771	49.5635	56.2804	47.0264	55.5711	51.5316	49.3104	57.2947	44.2231	49.9474	34.5829	55.9497	32.0025	44.3478
DOWNREGULATION OF SMAD2 3 SMAD4 TRANSCRIPTIONAL ACTIVITY	Signal Transduction	0.542351	0.39568	0.722134	0.044785	0.000238283	35.1549	-0.624558	4.60201	3.63858	13.9414	17.5749	69.739	74.6783	82.824	71.981	69.7853	76.6116	51.6662	75.0038	70.9973	77.9718	68.8119	72.2515	83.4842	69.2046	82.2738	74.2946	78.2527	85.8345	66.3984	72.9224	52.7059	80.4489	49.9334	65.9285
ABERRANT REGULATION OF MITOTIC EXIT IN CANCER DUE TO RB1 DEFECTS	Disease	0.589792	0.396238	0.915075	0.179264	1.46846e-05	-11.7543	-0.487454	-1.32818	-0.426291	-3.89303	-7.435	-29.1047	-30.8314	-32.7421	-29.5662	-29.1458	-30.9654	-24.0313	-32.3366	-29.3371	-32.039	-28.9335	-29.9416	-33.4035	-27.984	-32.1909	-30.8847	-29.6984	-33.2535	-28.9248	-30.0502	-24.9816	-35.1226	-22.4476	-27.6934
COLLAGEN CHAIN TRIMERIZATION	Extracellular matrix organization	0.546458	0.397224	0.888293	0.168433	5.08826e-05	-15.2726	-0.509898	-1.90026	-0.855934	-5.55846	-8.85821	-36.0592	-38.5424	-41.5566	-37.3593	-35.794	-38.9167	-28.9646	-39.5141	-36.4607	-40.0998	-35.7634	-37.3948	-42.6131	-35.8042	-40.6762	-38.6552	-36.9451	-41.6628	-35.3335	-37.8183	-29.9208	-43.145	-27.3709	-33.4626
EPHB MEDIATED FORWARD SIGNALING	Developmental Biology	0.582464	0.398324	0.746485	0.0694906	1.07312e-05	32.658	-0.550867	3.38347	2.81856	11.5779	18.2615	72.2925	76.8407	81.8774	73.7883	72.4399	77.7377	58.8552	79.468	72.8188	79.5833	71.9047	74.8199	83.3763	69.9095	80.6284	77.0207	74.0876	83.4605	71.7809	75.4486	61.2462	86.1554	54.8702	68.3222
BIOTIN TRANSPORT AND METABOLISM	Metabolism	0.609443	0.400587	0.228421	0.0148867	3.82727e-06	-21.4781	-0.946693	-1.56164	-5.59524	-7.47296	-8.40988	-27.5954	-30.6858	-32.3653	-29.5084	-27.4387	-30.8599	-21.3111	-32	-27.7496	-31.6559	-27.4818	-29.971	-33.6354	-27.606	-31.3069	-31.0939	-27.6583	-33.0909	-27.3509	-29.9675	-21.9369	-34.5579	-20.2682	-27.7369
HS GAG BIOSYNTHESIS	Metabolism	0.666483	0.401069	0.509927	0.00732019	4.99729e-06	-16.184	-0.641258	-1.6868	-1.97049	-5.78066	-8.43288	-30.2395	-32.9014	-35.9965	-31.8347	-30.135	-33.2573	-22.5064	-33.7451	-31.6608	-34.596	-29.1922	-31.6527	-37.2734	-31.1424	-34.9325	-32.4116	-32.2445	-36.1244	-29.2912	-32.1105	-25.5813	-36.8268	-17.3815	-28.609
MITOCHONDRIAL FATTY ACID BETA OXIDATION	Metabolism	0.714209	0.401605	0.00760283	4.99054e-05	1.08805e-05	-16.9937	-1.40022	-0.965879	-6.60752	-5.42789	-4.95828	-14.9947	-17.1096	-18.7222	-16.5473	-14.247	-16.9956	-11.178	-18.082	-14.4032	-17.8766	-15.4306	-16.5444	-18.4344	-15.4948	-18.962	-17.4244	-12.8732	-18.2781	-14.7965	-16.4827	-11.596	-19.9373	-10.4813	-14.9899
SARS COV INFECTIONS	Disease	0.496137	0.402802	0.523924	0.299641	0.00066104	7.14399	-0.219594	2.12981	-4.07339	3.69825	7.51913	32.2859	35.2776	39.1268	34.5735	31.4823	36.0197	24.286	34.9472	32.6915	37.0737	31.9871	33.9542	39.3014	32.7779	38.9813	36.0699	33.7247	40.5284	30.5853	34.2163	25.255	38.6058	22.6709	28.8494
INTRAFLAGELLAR TRANSPORT	Organelle biogenesis and maintenance	0.544029	0.404665	0.490405	0.0398487	4.17384e-05	-12.3775	-0.716621	-1.20716	-2.1731	-4.4363	-5.76809	-21.8711	-23.0922	-25.2069	-22.2424	-21.6942	-23.3064	-17.5941	-23.8858	-22.1319	-23.96	-21.679	-22.4527	-25.782	-21.091	-24.7277	-23.2019	-22.8681	-24.6568	-21.2246	-22.7662	-17.8927	-26.2716	-17.0964	-19.9096
SUMOYLATION OF TRANSCRIPTION COFACTORS	Metabolism of proteins	0.677088	0.40522	0.0118782	0.000473928	1.27712e-05	12.0405	-1.08171	0.76293	3.96174	4.19661	3.8822	14.0756	15.2562	16.4392	15.0058	14.3341	15.2839	10.3731	15.552	14.0366	15.657	14.1043	14.9609	16.378	13.765	16.4902	16.0398	15.3536	16.2871	13.9263	14.8827	10.6415	17.0449	9.9257	13.0638
INTERLEUKIN 12 SIGNALING	Immune System	0.568833	0.408746	0.851311	0.0871591	2.98679e-05	33.2934	-0.544264	4.02984	2.18401	12.5257	18.5837	72.1132	78.4146	85.2628	76.1665	71.1913	79.4149	55.6458	79.7555	73.2324	81.6936	71.2885	75.9985	86.9234	72.5187	83.879	79.2062	74.4411	86.6189	69.8913	76.5333	58.5742	86.9283	50.765	67.8008
DEACTIVATION OF THE BETA CATENIN TRANSACTIVATING COMPLEX	Signal Transduction	0.452229	0.409129	0.4071	0.00942002	0.0585219	14.9661	-0.657012	2.72001	2.66156	7.26563	5.03895	31.4249	32.0896	36.5542	31.4017	32.2324	34.0642	22.9592	29.5798	33.5373	34.0151	29.8684	30.6708	37.2261	30.4335	35.9942	32.2086	42.2541	40.8467	28.2237	31.3513	22.8752	32.1315	23.0992	25.327
RHO GTPASES ACTIVATE NADPH OXIDASES	Signal Transduction	0.595657	0.410933	0.217136	0.00607058	4.34153e-06	69.471	-0.81976	5.16128	14.5194	23.7374	31.2141	104.159	112.912	117.981	107.601	103.288	113.3	86.6803	119.534	104.856	116.647	103.646	110.159	122.476	101.93	114.235	112.327	101.387	120.302	104.048	110.499	90.0129	128.44	81.1259	104.691
SIGNALING BY PDGFRA TRANSMEMBRANE JUXTAMEMBRANE AND KINASE DOMAIN MUTANTS	Signal Transduction	0.55743	0.411393	0.0638736	0.000647776	0.0714272	30.3925	-1.16818	3.29766	13.1142	10.9312	6.34709	29.3253	37.4073	41.5895	38.0113	25.8365	37.9208	18.5676	35.678	28.8925	38.9048	29.6443	36.3038	42.4902	34.6506	40.8388	40.8119	23.4127	41.9945	26.806	36.2913	19.6786	40.6873	16.7161	27.3293
PLASMA LIPOPROTEIN ASSEMBLY REMODELING AND CLEARANCE	Transport of small molecules	0.486225	0.411937	0.48956	0.228556	0.00131474	9.49364	-0.255329	2.77479	-4.74515	5.0691	9.16968	44.2874	46.4421	53.0285	45.4985	43.6168	47.8357	33.4419	45.3008	45.321	49.0462	43.5258	44.5234	53.8342	44.2379	52.357	46.549	48.0594	53.8387	41.8398	45.4345	34.6171	50.0204	31.4833	37.4348
SUMOYLATION OF SUMOYLATION PROTEINS	Metabolism of proteins	0.512003	0.412106	0.43611	0.0800173	0.258204	5.97345	-0.964176	1.38476	2.0145	2.0588	1.90015	7.85096	8.84775	12.5781	9.06798	6.90123	8.67512	3.01312	8.84702	7.91145	9.62794	7.80639	8.27286	12.7855	8.6785	12.4054	9.39255	7.61832	10.7725	6.61439	7.83615	3.27193	9.66171	2.58177	7.48919
POLO LIKE KINASE MEDIATED EVENTS	Cell Cycle	0.560577	0.412446	0.420744	0.0178029	4.45916e-05	-13.0177	-0.682563	-1.01974	-2.33539	-4.667	-6.01532	-23.533	-25.1372	-26.6553	-24.278	-23.0721	-25.3	-20.0463	-26.0338	-23.5125	-25.817	-23.548	-24.6363	-27.4736	-23.3439	-25.9733	-25.0564	-22.4106	-26.5106	-23.3367	-24.8158	-20.433	-27.7352	-19.4018	-23.1981
RAF ACTIVATION	Signal Transduction	0.650566	0.415587	0.140399	0.00140502	3.50878e-05	29.4123	-0.882108	2.58352	6.50232	10.296	12.614	38.1002	44.5934	45.9356	42.5044	38.0554	44.9329	27.4052	46.8719	38.0763	46.2537	38.1179	43.3701	48.1742	40.3877	44.0701	44.2683	35.3513	45.7647	39.137	44.6002	30.1585	52.5109	22.8164	37.4735
TRANSPORT OF MATURE TRANSCRIPT TO CYTOPLASM	Metabolism of RNA	0.468448	0.416758	0.953473	0.0453991	0.0629519	5.96596	-0.566916	1.39295	0.140631	2.78853	3.0368	11.8432	13.6521	16.5177	13.8933	11.5253	14.1439	5.97192	12.4597	12.1852	14.5676	11.5912	12.9774	16.6959	13.2751	16.3693	14.4085	14.5987	16.5961	10.2959	13.163	5.74365	14.2374	6.35236	9.49681
NEUROTRANSMITTER RELEASE CYCLE	Neuronal System	0.255177	0.416829	0.728983	0.140679	0.288361	2.90822	-0.493736	1.47371	-0.486891	1.77226	1.62286	4.13103	6.60781	5.78031	6.01756	4.18532	7.22042	1.76825	6.34735	4.03045	7.33447	4.20513	6.07239	5.3998	4.34172	6.0974	7.4141	5.60103	9.5963	3.61904	6.27007	1.40464	8.51774	2.37427	2.73002
SIGNALING BY NOTCH3	Signal Transduction	0.542482	0.420944	0.469751	0.0414897	2.61073e-05	25.5422	-0.642308	2.32226	4.00481	9.56686	11.9705	50.8491	53.0113	56.3428	50.7559	52.2554	54.4639	40.8343	53.5702	51.0743	54.5722	50.6832	51.8611	57.9305	48.3313	55.0196	52.7764	54.5535	58.4423	51.3361	52.8725	41.4346	57.717	39.8337	46.659
TRANSCRIPTIONAL ACTIVITY OF SMAD2 SMAD3 SMAD4 HETEROTRIMER	Signal Transduction	0.513404	0.421238	0.80851	0.0582069	0.00102607	26.7692	-0.601957	3.78562	2.24231	11.0116	13.5153	52.6606	58.0319	64.1968	56.2853	52.3227	59.689	37.3899	57.5333	53.6924	60.7006	51.9004	56.0654	64.6048	53.8881	63.8568	58.283	59.3532	67.5548	49.5104	56.5427	38.2515	62.0296	35.9539	50.0394
CYTOSOLIC SENSORS OF PATHOGEN ASSOCIATED DNA	Immune System	0.537144	0.423712	0.681347	0.0421089	0.000109092	24.5006	-0.607947	2.87079	2.7697	9.07227	12.6586	49.6486	53.0242	58.563	51.535	49.0699	53.631	38.4039	54.0098	50.4762	55.2629	49.0387	51.3746	60.0208	48.6906	57.3482	53.9053	52.5134	60.423	47.6924	50.9143	39.3019	57.7071	36.9074	47.8476
MRNA SPLICING	Metabolism of RNA	0.487746	0.427573	0.382999	0.014011	0.0356736	9.68101	-0.745651	1.51548	2.07109	4.12006	3.48986	15.5502	17.5634	19.7689	17.4692	15.6434	18.2129	9.5864	16.5563	16.2426	18.491	15.04	16.8799	20.4677	16.3196	19.1866	18.4271	19.3815	21.3319	14.1481	16.9653	9.50628	18.3896	9.71994	13.5009
RHO GTPASES ACTIVATE WASPS AND WAVES	Signal Transduction	0.579015	0.429251	0.702367	0.0607874	1.05666e-05	42.4332	-0.564014	4.0852	4.17297	14.9974	23.2629	92.2012	97.7578	104.5	94.0235	92.301	98.8397	75.116	100.999	93.2163	101.243	91.4532	95.1898	106.668	89.1871	102.693	98.0539	95.3081	106.055	91.0982	95.9538	78.0915	109.45	70.1569	86.9146
FCERI MEDIATED CA 2 MOBILIZATION	Immune System	0.514876	0.430993	0.175202	0.0133908	0.000197209	-14.3435	-0.948649	-1.08828	-4.36683	-5.29431	-4.68238	-19.0609	-20.6208	-22.4173	-20.3562	-18.9892	-20.9239	-14.5714	-20.4543	-19.1372	-21.159	-19.0047	-20.2242	-23.3892	-19.1909	-21.6073	-21.3272	-19.2558	-21.611	-18.8825	-20.649	-14.7904	-22.7656	-14.2064	-16.6023
ADAPTIVE IMMUNE SYSTEM	Immune System	0.474219	0.433105	0.910957	0.114667	0.00048884	6.26459	-0.458904	0.794363	0.246708	2.50064	3.51724	17.0451	17.8204	19.3264	17.3298	17.0718	18.2297	13.8617	17.7788	16.9746	18.3026	17.0971	17.4651	19.4343	16.2261	19.2364	18.2495	17.357	19.2686	16.9577	17.8141	14.2089	19.6061	13.2829	14.7333
DISEASES OF METABOLISM	Disease	0.428992	0.4344	0.815623	0.258915	0.00457844	-4.12067	-0.322852	-0.924382	0.699491	-1.70561	-3.11454	-12.4055	-14.1587	-15.821	-14.5545	-12.042	-14.2446	-8.34534	-13.464	-12.3845	-14.781	-12.421	-13.7001	-16.2009	-13.7792	-15.5044	-15.2006	-12.4659	-16.1531	-11.8725	-13.4812	-8.503	-14.6852	-8.08259	-11.4287
SUMOYLATION OF UBIQUITINYLATION PROTEINS	Metabolism of proteins	0.559041	0.434846	0.64041	0.0413704	0.0276744	7.00485	-0.768859	1.22241	1.05798	2.69097	3.2559	11.9102	12.56	16.2573	12.3762	11.6195	12.7308	6.44176	12.5137	11.8016	13.2646	11.9903	12.0408	16.2837	11.6521	16.2353	12.9796	12.7716	14.2302	11.1586	12.1311	6.54343	14.1047	6.27231	9.86212
GPVI MEDIATED ACTIVATION CASCADE	Hemostasis	0.572891	0.435253	0.635287	0.197624	2.33901e-05	16.3059	-0.341737	2.54331	-2.98532	5.85755	13.4337	56.6285	59.4079	64.5739	56.9833	56.8491	60.3118	45.3175	61.16	57.2143	61.9164	56.197	57.5595	65.3667	54.3387	63.9133	59.1871	59.3935	65.1877	55.8314	58.3614	47.3184	66.8769	41.9828	51.6316
PROCESSING OF CAPPED INTRON CONTAINING PRE MRNA	Metabolism of RNA	0.481265	0.436338	0.49933	0.0209462	0.047948	7.90235	-0.716338	1.32824	1.48905	3.40299	3.01031	13.0797	14.8459	17.0631	14.8353	13.0781	15.3946	7.60537	13.9002	13.6138	15.6715	12.6861	14.2375	17.615	13.8303	16.6032	15.6728	16.2288	18.1785	11.8178	14.281	7.52064	15.5072	7.74658	11.2218
TRANSLESION SYNTHESIS BY Y FAMILY DNA POLYMERASES BYPASSES LESIONS ON DNA TEMPLATE	DNA Repair	0.533281	0.436844	0.484793	0.369519	0.297814	0.51746	-0.749808	-1.98918	1.3095	1.51168	-2.30371	4.36589	1.28522	-0.12718	0.890967	6.03695	2.97119	7.61951	-1.12315	4.9611	-0.153662	3.92731	2.34544	-1.15312	-2.87113	0.727766	4.02605	9.71205	5.64051	4.5669	1.90347	7.27456	-2.07153	8.19443	0.45748
NUCLEOBASE BIOSYNTHESIS	Metabolism	0.727049	0.436966	0.0182538	0.000581742	9.08255e-06	-16.2855	-1.06965	-1.1937	-4.64073	-4.88131	-6.76347	-17.4273	-20.8355	-21.2704	-19.9874	-17.2851	-20.304	-12.3917	-22.932	-17.0018	-21.7626	-17.7408	-20.1524	-22.1905	-18.5392	-20.5037	-21.1942	-14.9571	-21.959	-18.2163	-19.642	-13.4487	-24.829	-10.6301	-19.7703
SIGNALING BY ERBB2 ECD MUTANTS	Disease	0.731755	0.439769	0.0105756	0.478959	0.289655	4.75988	-1.42114	1.5523	5.93978	0.930809	-2.11071	1.63615	6.59252	9.0945	7.57524	-0.646335	6.4064	-4.62474	5.56701	0.941785	7.54904	2.14778	5.88773	8.95796	7.22374	9.20828	7.86815	-2.56085	8.64473	0.119471	5.51107	-4.27228	6.99778	-5.21217	3.18239
B WICH COMPLEX POSITIVELY REGULATES RRNA EXPRESSION	Gene expression (Transcription)	0.70878	0.44437	0.0232931	0.000135575	0.00114452	9.92933	-1.03892	0.767104	3.12025	3.76942	3.03966	11.3683	13.1885	14.3491	12.8398	11.39	13.4747	7.23198	13.167	11.2554	13.5354	11.4516	12.9329	14.8835	12.5448	13.9038	13.0858	11.05	14.1458	11.526	13.2062	7.79173	14.0376	6.29906	11.716
CLATHRIN MEDIATED ENDOCYTOSIS	Vesicle-mediated transport	0.551192	0.445038	0.851783	0.0817439	4.11064e-05	15.2458	-0.510845	1.75565	0.893167	5.88743	8.46518	35.7148	38.3082	41.3736	37.1751	35.8658	39.1787	27.6696	38.343	36.4026	39.8323	35.208	37.1852	42.5015	35.4986	40.4337	38.5722	38.4167	43.4628	34.8454	37.4651	28.6924	41.2617	25.9651	33.4784
POSTMITOTIC NUCLEAR PORE COMPLEX NPC REFORMATION	Cell Cycle	0.624437	0.445672	0.0142586	0.000789468	0.00157055	-6.8725	-1.07255	0.612927	-1.51652	-2.72165	-2.63433	-9.01394	-8.25725	-7.82693	-7.54255	-9.92205	-8.69915	-9.05688	-8.46664	-8.93699	-7.87122	-9.07064	-8.54169	-7.67017	-6.44396	-7.95756	-8.45804	-11.1842	-8.14892	-9.41719	-8.91925	-8.40602	-9.07634	-10.1416	-7.45048
TRANSPORT OF THE SLBP DEPENDANT MATURE MRNA	Metabolism of RNA	0.487446	0.451841	0.699158	0.230839	0.509538	2.72788	-0.84665	1.03713	0.683599	1.08589	0.958386	4.13496	4.72285	7.9156	5.09675	3.57156	4.65779	-0.0774485	4.32259	4.06801	5.28551	4.1843	4.30826	7.78335	4.70891	8.02581	5.41996	4.44571	6.22636	3.2219	4.03036	0.0504982	5.10945	-0.290693	3.01117
INTERLEUKIN 3 INTERLEUKIN 5 AND GM CSF SIGNALING	Immune System	0.559894	0.452018	0.865954	0.130073	0.000112874	21.7326	-0.596361	2.61778	1.67803	8.37025	11.6843	43.5704	47.3728	53.0775	46.0247	42.5787	48.0372	32.2336	48.0637	44.231	49.3675	43.0837	45.903	54.1754	44.5542	52.1625	47.25	45.5322	53.4666	41.3974	45.8655	33.2455	50.9015	30.5469	43.3342
TRANSPORT OF MATURE MRNAS DERIVED FROM INTRONLESS TRANSCRIPTS	Metabolism of RNA	0.42218	0.452894	0.696335	0.471471	0.483602	0.84866	-0.628512	0.851534	-0.445323	0.52137	0.772613	2.2594	2.3093	5.01147	2.6521	1.87045	2.30818	-0.844029	1.83994	2.21291	2.78812	2.29366	1.95649	4.69262	2.62342	5.27719	2.676	2.97794	3.60334	1.42746	1.79011	-0.878818	2.30064	-0.786048	1.0721
GENE AND PROTEIN EXPRESSION BY JAK STAT SIGNALING AFTER INTERLEUKIN 12 STIMULATION	Immune System	0.561027	0.453189	0.726789	0.0559675	3.11404e-05	43.8762	-0.579843	4.54051	4.46469	16.2796	23.1319	89.762	97.519	105.336	94.6625	89.1954	98.9291	69.339	98.9791	91.2853	101.278	88.6396	94.7492	107.819	89.5058	103.267	98.9596	93.6258	107.733	87.4232	95.4074	72.8793	107.886	63.4386	84.1343
ONCOGENE INDUCED SENESCENCE	Cellular responses to stimuli	0.554632	0.453215	0.344193	0.0215929	0.000299171	18.6896	-0.696601	2.11159	3.20832	6.48476	8.99647	35.5925	36.3856	40.7754	35.2289	36.4073	36.8236	27.0402	37.2098	36.9453	38.222	34.5958	35.0326	42.5265	33.9352	39.3162	36.307	42.1779	41.0482	34.099	35.1337	27.1779	40.2477	26.8108	32.1465
TP53 REGULATES TRANSCRIPTION OF CASPASE ACTIVATORS AND CASPASES	Gene expression (Transcription)	0.434012	0.456923	0.435238	0.0204383	0.00415429	-15.7926	-0.720757	-1.75689	-3.17374	-6.90915	-5.70976	-27.3757	-29.5557	-32.0011	-28.7011	-27.6182	-30.916	-20.5915	-28.3505	-27.8749	-30.4801	-27.008	-28.8746	-32.9416	-27.2558	-31.2173	-29.9054	-30.9709	-33.269	-26.2772	-29.9747	-20.3314	-31.4733	-21.025	-23.1458
SUMOYLATION OF INTRACELLULAR RECEPTORS	Metabolism of proteins	0.41759	0.45866	0.526205	0.0265075	0.00499672	-9.88043	-0.690189	-1.29529	-1.63194	-3.96496	-4.28353	-18.6019	-19.4575	-21.8587	-18.8732	-18.295	-19.8835	-14.6609	-19.5156	-18.9059	-20.2785	-18.3779	-18.8526	-22.6533	-17.5763	-21.1965	-19.954	-19.3811	-21.7099	-17.8605	-19.1529	-14.7783	-21.8356	-14.4653	-15.649
NUCLEAR RECEPTOR TRANSCRIPTION PATHWAY	Gene expression (Transcription)	0.373176	0.459135	0.306307	0.0240404	0.00133124	-6.93916	-0.753909	0.738279	-1.08792	-2.44141	-3.40982	-11.8977	-11.7789	-12.1473	-10.6808	-12.1866	-12.1686	-11.0489	-12.6066	-11.9379	-11.4426	-11.8681	-12.0267	-12.4974	-9.19436	-11.8555	-11.9196	-12.1437	-11.813	-12.2038	-12.3109	-11.2137	-13.3944	-10.7744	-11.2936
SUMOYLATION OF DNA REPLICATION PROTEINS	Metabolism of proteins	0.478213	0.460272	0.716714	0.155086	0.377399	4.17579	-0.821289	1.24016	0.967798	1.57759	1.63041	6.0342	7.16743	11.037	7.67974	4.98747	6.99903	0.987101	6.75771	6.00408	7.86762	6.0564	6.6515	11.3352	7.1764	10.7886	8.09919	5.38891	9.19387	4.8269	6.12109	1.16512	7.49786	0.690407	5.52414
SYNTHESIS OF SUBSTRATES IN N GLYCAN BIOSYTHESIS	Metabolism of proteins	0.554702	0.462755	0.579781	0.93285	0.886498	-0.32761	-0.944161	0.492486	-0.273423	0.0358955	-0.0900818	1.19928	-0.14946	0.0435407	-0.374744	1.31098	-0.0777992	2.59295	0.0349013	1.14465	0.109226	1.23954	-0.34007	-1.01478	-0.428644	0.925474	-0.329828	2.09374	-0.362196	0.997885	0.0359595	2.54482	1.02423	2.67318	-1.61399
PLATELET ADHESION TO EXPOSED COLLAGEN	Hemostasis	0.515685	0.464996	0.265817	0.0502656	0.305213	-8.94931	-0.869537	-1.77748	-3.40661	-3.16159	-2.38112	-9.1443	-13.9504	-16.537	-15.3213	-7.53184	-13.6014	-1.80114	-12.6763	-8.55731	-14.8136	-9.57683	-13.3145	-17.2712	-15.1721	-15.9252	-15.4457	-6.17784	-14.7897	-8.07345	-13.1261	-1.74699	-14.4741	-1.89139	-9.67998
GLYCEROPHOSPHOLIPID BIOSYNTHESIS	Metabolism	0.432388	0.469106	0.743049	0.0345688	0.00249021	-5.23202	-0.544344	-0.683155	-0.446948	-2.28699	-2.49808	-12.0948	-12.7577	-13.8187	-12.2861	-12.2952	-13.3166	-9.37382	-12.4283	-12.242	-13.1986	-11.9864	-12.4329	-14.0499	-11.5306	-13.6261	-12.9157	-13.568	-14.81	-11.7861	-12.7192	-9.37344	-13.5774	-9.37447	-10.5131
CD28 DEPENDENT VAV1 PATHWAY	Immune System	0.491966	0.469329	0.584419	0.203748	0.000565219	20.5634	-0.283956	4.29568	-6.72114	9.66696	17.6176	82.5945	87.6588	97.6173	85.6932	80.984	89.4458	64.7565	87.2343	84.7497	92.1972	81.0065	84.3147	99.9082	82.5093	95.7083	88.3463	86.8474	99.587	78.6386	85.3893	67.913	95.9731	59.4957	72.6696
SIGNALING BY KIT IN DISEASE	Disease	0.402581	0.469566	0.726938	0.0163232	0.0579785	15.2078	-0.618836	2.29571	2.44977	7.46803	5.28997	26.8368	31.6782	35.7705	32.3355	24.8341	32.7976	18.0577	28.8155	26.9213	32.6629	26.7745	30.9527	36.3652	29.7592	35.2748	34.4823	25.3246	36.5702	24.638	31.2886	18.7549	32.4406	16.8958	22.7738
INNATE IMMUNE SYSTEM	Immune System	0.573421	0.471447	0.776561	0.0827281	1.50688e-05	19.4565	-0.516962	1.69562	1.42313	6.46414	11.5692	45.3225	48.0898	50.6293	46.1063	45.2635	48.2691	38.1288	50.5032	45.4388	49.5878	45.2368	46.9859	51.6268	43.5429	49.7981	48.2424	44.7677	50.7535	45.4619	47.2754	39.7877	54.7002	35.3639	43.5082
CD28 CO STIMULATION	Immune System	0.426229	0.473171	0.948598	0.105194	0.0184321	14.4607	-0.455283	2.81795	-0.595796	6.99801	8.05849	32.9912	38.3509	43.0289	38.5843	31.3474	39.3393	22.0659	36.3001	34.1129	40.5252	32.1647	36.7487	44.9999	37.7201	41.3863	39.3045	34.2791	45.1065	30.1748	37.0324	23.0928	39.6652	20.3544	30.6915
DISEASES OF GLYCOSYLATION	Disease	0.373544	0.473506	0.687736	0.0833846	0.0675604	-3.80658	-0.530105	-0.791375	-0.523676	-1.5105	-1.7724	-7.84278	-9.07264	-10.3383	-9.5479	-7.79295	-9.20505	-4.49862	-8.18746	-8.26336	-9.73246	-7.53288	-8.58646	-10.8115	-9.27068	-9.94399	-9.77891	-9.16159	-11.4076	-7.24549	-8.32405	-4.99661	-8.85415	-3.66863	-7.0763
CARGO CONCENTRATION IN THE ER	Vesicle-mediated transport	0.455289	0.476466	0.328524	0.0122368	0.11611	-6.20843	-0.728459	-1.07175	-1.16445	-3.09734	-1.94664	-10.2696	-11.6258	-11.1956	-10.9001	-11.4404	-12.7185	-6.94753	-10.7115	-10.9037	-12.237	-9.80237	-11.1754	-11.7307	-9.92801	-10.7497	-11.7102	-14.5357	-15.2131	-10.2022	-11.7207	-7.17116	-12.1652	-6.57482	-8.28847
SYNTHESIS OF PA	Metabolism	0.489129	0.476927	0.903986	0.106544	0.00016477	-11.7558	-0.488023	-1.38527	-0.464235	-4.51774	-6.77386	-28.8369	-30.8209	-32.897	-29.6923	-28.9183	-31.4749	-23.112	-31.2283	-29.3092	-32.0226	-28.4889	-29.9354	-33.8807	-27.9881	-32.0772	-31.1124	-30.4285	-34.4163	-28.3142	-30.2983	-23.8423	-34.1421	-21.8948	-26.372
CARGO RECOGNITION FOR CLATHRIN MEDIATED ENDOCYTOSIS	Vesicle-mediated transport	0.494889	0.479303	0.880395	0.0186678	0.00163917	7.30706	-0.500808	0.977454	0.286727	3.35983	3.6605	17.5942	18.9129	20.7555	18.3991	17.674	19.7689	13.1075	18.1216	18.3596	19.8192	17.0301	18.2452	21.4583	17.667	20.1699	19.0091	20.5764	23.156	16.5131	18.4141	13.4874	19.3018	12.4743	16.1547
N GLYCAN ANTENNAE ELONGATION IN THE MEDIAL TRANS GOLGI	Metabolism of proteins	0.217105	0.479509	0.28587	0.0547764	0.619776	1.249	-0.204352	1.21014	-1.68696	2.21608	0.719881	6.69986	7.64548	9.84509	7.94533	6.19294	8.73823	3.26228	5.32084	6.93479	8.26457	6.52676	7.1893	9.56671	7.7154	10.0771	8.13695	10.1323	12.3832	4.61718	7.28026	1.74483	5.51887	5.79135	4.99079
FORMATION OF THE BETA CATENIN TCF TRANSACTIVATING COMPLEX	Signal Transduction	0.360817	0.479634	0.44186	0.0374071	0.0167119	9.28266	-0.578148	1.21474	1.83346	4.01397	3.43523	22.6672	22.507	25.6875	22.5046	23.0317	23.3596	17.8763	21.0182	23.2358	23.328	22.2482	21.9021	25.9233	22.0798	25.491	22.8586	26.536	25.3668	21.6299	22.5568	17.908	22.945	17.8234	17.8069
TRANSCRIPTIONAL REGULATION OF GRANULOPOIESIS	Developmental Biology	0.454391	0.479969	0.536315	0.493997	0.00040194	7.53516	-0.195644	1.85084	-3.42051	2.75584	8.19983	38.1378	41.0135	43.4286	39.888	38.5327	41.8139	30.1718	41.1606	38.7498	43.0489	37.6868	39.5138	44.2122	39.3737	42.7756	40.3166	41.8113	46.2367	37.2213	40.0447	30.8382	44.1739	29.0612	36.1385
MOLECULES ASSOCIATED WITH ELASTIC FIBRES	Extracellular matrix organization	0.546501	0.480297	0.937048	0.189787	4.11072e-05	-12.7531	-0.430664	-1.57642	0.42757	-4.57339	-8.60724	-34.5035	-36.9503	-40.1941	-35.926	-34.1286	-37.2075	-27.3352	-37.9085	-34.9947	-38.4812	-34.1416	-35.8222	-41.065	-34.3551	-39.4684	-37.2351	-35.7611	-39.9084	-33.4755	-36.1271	-28.3112	-41.4656	-25.7084	-31.9798
SIGNALING BY ERBB4	Signal Transduction	0.518958	0.487156	0.270816	0.00234448	0.0129065	9.42173	-0.766266	1.02177	1.86833	4.43369	3.11971	16.0374	16.8637	18.6466	16.1129	16.5283	18.0106	11.5907	15.8892	16.3558	17.3146	15.8029	16.5315	19.1788	15.429	18.2032	16.6827	19.2502	20.0468	15.4396	17.1961	11.2172	17.0145	12.2133	14.0137
ION HOMEOSTASIS	Muscle contraction	0.389468	0.488087	0.453737	0.160103	0.304946	-4.58903	-0.961312	1.21873	-0.943692	-2.0324	-1.61294	-6.40423	-5.88756	-3.6056	-5.11824	-8.07976	-6.58581	-7.32018	-5.72346	-6.68673	-5.12276	-6.19607	-6.45111	-4.39787	-3.89181	-2.94537	-6.14027	-9.83204	-6.29299	-7.37884	-6.70293	-6.45935	-5.41751	-8.75491	-6.23337
HEMOSTASIS	Hemostasis	0.575841	0.488559	0.675663	0.197853	2.73948e-05	3.66932	-0.320819	0.455762	-0.595545	1.32805	2.93681	12.9412	13.7289	14.6132	13.206	13.0012	13.9577	10.5371	14.0475	12.8293	14.0541	13.0236	13.4893	14.6393	12.4543	14.5915	13.8323	12.8873	14.4545	13.0468	13.759	10.9729	15.3335	9.81071	11.9043
E3 UBIQUITIN LIGASES UBIQUITINATE TARGET PROTEINS	Metabolism of proteins	0.691367	0.489528	0.781964	0.135439	0.822475	1.30572	-1.02658	-0.884223	-0.249357	1.32066	0.234414	3.4019	1.37414	1.12079	0.624645	4.85511	2.24467	3.99529	0.88128	4.08217	0.684967	2.90064	1.88196	0.984933	-0.101598	1.234	1.22985	8.70476	2.85497	3.31525	2.00055	3.48134	-0.264472	4.85188	2.79087
CONVERSION FROM APC C CDC20 TO APC C CDH1 IN LATE ANAPHASE	Cell Cycle	0.623386	0.489581	0.765901	0.268124	7.58374e-06	-8.92746	-0.366893	-0.946195	0.937823	-2.65337	-7.21191	-28.9787	-30.2369	-32.1325	-28.763	-29.1593	-30.3121	-24.3262	-32.1318	-29.0346	-31.2545	-28.9375	-29.4871	-32.7293	-27.336	-31.6352	-29.9523	-29.1764	-31.7424	-29.1524	-29.74	-25.2264	-34.7827	-22.8259	-27.7138
NEUTROPHIL DEGRANULATION	Immune System	0.606114	0.49307	0.816183	0.0886983	4.01425e-06	26.7596	-0.503043	2.18677	1.50434	8.4361	16.8191	64.2916	67.7952	71.4662	64.7735	64.4587	67.8537	54.1341	71.8477	64.6903	70.049	63.9979	66.1345	73.7812	62.132	69.5371	66.9748	63.4366	70.3783	64.8676	66.8438	56.6022	77.7025	50.0206	62.0897
DISEASES OF DNA REPAIR	Disease	0.548236	0.493117	0.924948	0.172004	4.24249e-05	-11.9209	-0.489211	-1.18803	-0.433829	-4.24886	-7.23825	-28.2421	-30.5526	-32.297	-29.3917	-28.0384	-30.831	-23.0229	-31.6616	-28.5662	-31.6543	-28.0032	-29.7408	-33.0803	-27.7655	-31.6443	-30.7469	-28.7908	-32.9431	-27.7374	-29.9861	-23.8724	-34.512	-21.607	-26.9109
NOTCH1 INTRACELLULAR DOMAIN REGULATES TRANSCRIPTION	Signal Transduction	0.497495	0.493436	0.782489	0.0327553	0.0012096	12.749	-0.606038	1.6013	0.935094	5.1795	6.63437	23.9447	26.979	28.8105	25.7622	24.116	27.8867	16.9545	27.0636	24.6439	28.2422	23.4295	26.0482	29.2347	24.8364	28.4571	26.5336	27.4089	33.036	22.7988	25.827	17.8411	27.8131	15.4768	25.8144
LAMININ INTERACTIONS	Extracellular matrix organization	0.546203	0.493849	0.954911	0.21818	3.46881e-05	-12.5686	-0.455721	-1.29023	-0.258136	-4.03204	-8.27841	-33.0198	-34.8914	-37.3027	-33.7163	-33.0815	-34.9748	-27.0228	-36.3613	-33.1215	-36.0869	-32.9448	-34.0105	-37.925	-31.7975	-36.7842	-35.3153	-33.6141	-36.6692	-32.8684	-34.297	-27.924	-39.9106	-25.5208	-30.4458
NUCLEAR ENVELOPE BREAKDOWN	Cell Cycle	0.528512	0.496437	0.275933	0.0725668	0.611687	6.11936	-1.09894	1.29506	2.94567	2.22772	0.94597	5.9369	8.23771	11.4143	8.52439	4.46836	8.27501	0.975378	7.77824	5.51287	8.89535	6.24934	7.75313	11.6644	7.9654	11.2059	8.99022	4.41374	11.0729	4.49021	7.15586	0.240633	8.08328	2.19995	7.26984
SIGNALING BY FGFR	Signal Transduction	0.482212	0.499978	0.364501	0.0498255	0.961024	3.01832	-0.89398	-0.947437	1.10777	1.84572	0.0648308	3.24193	4.12809	5.69847	4.29959	3.453	4.95943	-0.50519	2.43744	3.78769	3.41859	2.83979	4.65088	5.84895	3.36854	5.57308	5.07546	5.89638	5.31946	2.47565	4.81541	0.0394696	1.94793	-1.41296	3.25329
PI3K AKT ACTIVATION	Signal Transduction	0.526545	0.50086	0.202579	0.00785998	0.00944374	23.6969	-1.13153	1.66703	9.5724	8.11039	6.01411	24.6682	29.249	32.7789	29.7156	22.9128	29.2698	16.5878	28.5711	24.4784	30.0281	24.808	28.6749	32.9872	27.562	32.6053	31.5102	22.4864	32.0114	23.0834	28.1732	17.5632	30.9075	14.9621	24.677
ELASTIC FIBRE FORMATION	Extracellular matrix organization	0.543072	0.503039	0.934008	0.193439	4.47717e-05	-12.5464	-0.426561	-1.48562	0.447	-4.53733	-8.45611	-34.2129	-36.6216	-39.8751	-35.6407	-33.8873	-36.9405	-26.9972	-37.4123	-34.6799	-38.0757	-33.8688	-35.5502	-40.7469	-34.0938	-39.1487	-36.9297	-35.5505	-39.6584	-33.222	-35.8534	-27.9164	-40.7912	-25.4653	-31.7808
SARS COV 2 INFECTION	Disease	0.47872	0.503679	0.543702	0.181521	0.000582427	11.0993	-0.273279	1.95512	-3.31473	5.02899	9.38503	45.8871	48.5796	52.7876	47.0351	45.6387	49.8535	36.8337	48.4741	46.1976	50.232	45.6583	47.3621	52.7083	43.8375	52.8537	49.6998	48.3976	55.235	44.5351	47.7009	37.927	52.6242	35.0113	41.5571
BICARBONATE TRANSPORTERS	Transport of small molecules	0.586028	0.504795	0.904612	0.156088	1.28855e-05	-12.7302	-0.485586	-1.13242	-0.440619	-3.96302	-8.32657	-33.1152	-34.0923	-36.8017	-32.6169	-33.2149	-34.103	-27.8719	-36.1022	-33.4221	-35.3189	-32.889	-33.1884	-37.8652	-31.4862	-35.9155	-33.5591	-33.8669	-35.287	-32.9541	-33.6293	-28.6233	-39.177	-26.6195	-30.9775
SIGNALING BY SCF KIT	Signal Transduction	0.380203	0.506983	0.653473	0.00623594	0.222937	8.91351	-0.653265	1.42985	1.80789	4.7479	2.35773	14.2595	17.6529	20.3136	18.4148	12.7157	18.4789	8.63682	15.1596	14.2407	18.1254	14.2734	17.3047	20.5926	16.6604	20.0812	19.8768	12.8724	20.9569	12.6531	17.4878	8.98349	17.3252	8.05906	11.5503
METABOLISM OF FOLATE AND PTERINES	Metabolism	0.622021	0.509602	0.228661	0.00176145	7.28221e-06	-15.006	-0.736012	-0.961429	-3.06034	-5.51888	-6.42673	-25.3699	-27.0306	-29.5133	-26.2945	-24.7781	-27.3406	-20.7081	-27.5003	-26.088	-27.8194	-24.8407	-26.4494	-29.9032	-24.5722	-29.1885	-27.7297	-25.7939	-29.476	-24.3718	-26.4865	-22.5082	-29.7412	-17.708	-23.7653
GLYCOSPHINGOLIPID METABOLISM	Metabolism	0.51913	0.511583	0.122425	0.00273054	0.0454679	-12.0819	-1.03454	-1.08858	-4.35264	-4.76849	-2.96073	-13.7079	-16.2618	-18.0473	-16.3059	-13.2127	-16.705	-8.60774	-15.4256	-14.0376	-16.6599	-13.4649	-15.9685	-19.0248	-16.0328	-17.2327	-16.5335	-14.6415	-18.6921	-12.6412	-15.9101	-8.56734	-15.6612	-8.67507	-15.033
METABOLISM OF VITAMINS AND COFACTORS	Metabolism	0.624501	0.5127	0.476305	0.0160572	7.15117e-05	-6.22984	-0.699857	-0.588649	-0.878514	-2.07796	-3.27336	-10.8277	-11.6974	-13.1753	-11.3304	-10.76	-11.7055	-7.71816	-12.1877	-11.2717	-12.2781	-10.5005	-11.2694	-13.8176	-11.1324	-12.6401	-11.4954	-11.9409	-12.8643	-10.2876	-11.242	-8.19051	-12.955	-6.9309	-10.9087
ORGANELLE BIOGENESIS AND MAINTENANCE	Organelle biogenesis and maintenance	0.511202	0.513906	0.330482	0.00943268	0.000131426	-7.7882	-0.799938	-0.526955	-1.66055	-2.98889	-3.13876	-11.7793	-12.9508	-13.5705	-12.4032	-11.5699	-13.2424	-9.68276	-13.1935	-11.8196	-13.2478	-11.7496	-12.7319	-13.9019	-11.7073	-13.2943	-12.9831	-11.837	-13.9679	-11.4631	-12.9521	-9.72351	-14.2123	-9.61484	-11.4954
PLATELET ACTIVATION SIGNALING AND AGGREGATION	Hemostasis	0.619184	0.514089	0.837858	0.108506	9.5037e-06	9.70223	-0.397694	0.85651	-0.535197	3.22993	7.0075	29.8456	30.9324	32.9207	29.3847	29.8999	31.1858	25.5222	32.6172	29.6695	31.6633	29.9753	30.3939	33.4063	27.8809	32.516	30.6379	29.4555	31.907	30.0776	30.8972	26.104	35.2506	24.5526	28.2283
TRANSLATION OF SARS COV 2 STRUCTURAL PROTEINS	Disease	0.466719	0.514662	0.484156	0.181221	0.000960846	12.96	-0.242708	2.49901	-5.04111	6.32602	11.6751	57.5422	61.4301	66.8409	59.6729	56.7091	62.9453	46.2143	61.1947	58.0851	63.6231	57.1421	59.8142	66.7481	55.6424	66.9183	63.0316	60.5011	70.4366	55.1923	59.9489	47.4894	66.1531	44.0891	52.9307
BETA OXIDATION OF DECANOYL COA TO OCTANOYL COA COA	Metabolism	0.611725	0.518962	0.0679613	0.00148925	0.0276092	-9.6287	-1.18301	-0.782315	-3.7418	-3.43026	-2.45663	-9.69762	-11.4839	-13.2583	-11.2997	-9.15297	-11.6074	-5.7548	-11.5211	-9.44498	-11.8763	-9.88377	-11.1948	-13.5775	-11.0001	-12.9923	-11.5495	-8.7129	-12.8292	-9.329	-11.1187	-5.89809	-11.9903	-5.51599	-10.7392
NUCLEOTIDE SALVAGE	Metabolism	0.285868	0.52088	0.601493	0.897827	0.00874641	5.85218	-0.264907	1.56657	-1.24123	0.323879	6.76954	33.0567	32.1813	32.764	29.4076	34.1011	31.6912	31.6316	36.853	33.5148	34.1221	32.7193	30.7513	34.8409	30.2303	31.0333	28.722	32.6446	30.8886	34.6838	32.0122	32.8848	40.6008	29.543	30.6066
COOPERATION OF PDCL PHLP1 AND TRIC CCT IN G PROTEIN BETA FOLDING	Metabolism of proteins	0.422634	0.52455	0.439308	0.0258615	0.000857045	21.4394	-0.578267	2.03244	3.15858	8.01166	10.2691	50.1271	50.3831	54.2823	48.4144	50.6065	51.3742	43.5747	51.3557	51.428	52.2454	49.1685	49.0109	55.2729	44.7643	53.4568	51.4562	54.8727	55.3215	48.9	49.7953	44.8274	57.2655	41.4868	41.5059
COLLAGEN BIOSYNTHESIS AND MODIFYING ENZYMES	Extracellular matrix organization	0.446384	0.528485	0.675975	0.228559	0.00100301	-6.56441	-0.284965	-1.21084	1.78173	-2.85115	-5.49499	-22.6063	-25.1902	-27.6033	-25.0704	-21.9319	-25.4436	-16.9154	-24.9113	-22.9676	-26.3387	-22.34	-24.3439	-28.4123	-24.0799	-26.9292	-25.8959	-23.4466	-28.7215	-21.326	-24.1324	-17.1397	-26.6912	-16.5415	-21.9448
TRANSPORT OF INORGANIC CATIONS ANIONS AND AMINO ACIDS OLIGOPEPTIDES	Transport of small molecules	0.518231	0.529908	0.439797	0.0111247	0.00012396	-8.23616	-0.639578	-0.691005	-1.1978	-3.0881	-3.95027	-15.976	-16.9544	-18.1232	-16.28	-15.9556	-17.2724	-13.0596	-17.3253	-16.3902	-17.5555	-15.6709	-16.5116	-18.8188	-15.2087	-17.5435	-17.1728	-17.4628	-19.2433	-15.3527	-16.4841	-13.1036	-18.552	-12.9862	-15.2807
VISUAL PHOTOTRANSDUCTION	Sensory Perception	0.648801	0.530831	0.240605	0.00244408	1.74658e-05	-11.2905	-0.832478	-0.73214	-2.37977	-4.07756	-4.83315	-16.1474	-18.0009	-19.5485	-17.2779	-15.9218	-18.2445	-11.8654	-18.5689	-16.2724	-18.4897	-16.0552	-17.6408	-19.6169	-16.2018	-19.4916	-18.1745	-16.4641	-19.8041	-15.7049	-17.6206	-12.7745	-19.7259	-10.3504	-16.6406
FLT3 SIGNALING	Immune System	0.358684	0.533628	0.969507	0.0250854	0.106381	8.07517	-0.466451	-1.61514	0.10763	4.46812	3.49942	18.4239	19.9998	23.6291	20.0559	17.9587	21.6637	12.081	17.0109	19.4986	19.4283	17.6321	20.4209	24.5181	18.1977	22.8883	21.6045	22.5381	25.0858	16.127	20.2948	12.0476	16.133	12.1366	18.474
CIRCADIAN CLOCK	Circadian Clock	0.622816	0.54966	0.275973	0.029321	0.000493655	13.1825	-0.83019	1.02517	3.13342	4.18875	5.86029	19.069	21.0977	23.7734	20.8188	19.4497	20.9669	11.9342	21.71	18.7275	21.7966	19.3205	20.5827	23.6129	20.1775	23.9071	21.3533	20.9167	23.172	18.8628	20.0848	12.0908	22.3154	11.6731	20.7012
ER QUALITY CONTROL COMPARTMENT ERQC	Metabolism of proteins	0.515464	0.550094	0.859276	0.0304969	0.00287628	21.4255	-0.588525	2.63234	1.14781	8.97644	11.3012	42.0262	46.7655	52.6709	45.4426	41.4007	48.1894	28.4845	46.0926	44.251	49.2768	40.387	44.915	55.1742	44.4171	50.5847	46.2971	48.4037	56.1266	38.5996	45.0145	30.0056	48.6566	25.9494	41.8192
CALNEXIN CALRETICULIN CYCLE	Metabolism of proteins	0.515464	0.550094	0.859276	0.0304969	0.00287628	21.4255	-0.588525	2.63234	1.14781	8.97644	11.3012	42.0262	46.7655	52.6709	45.4426	41.4007	48.1894	28.4845	46.0926	44.251	49.2768	40.387	44.915	55.1742	44.4171	50.5847	46.2971	48.4037	56.1266	38.5996	45.0145	30.0056	48.6566	25.9494	41.8192
PHASE 0 RAPID DEPOLARISATION	Muscle contraction	0.567468	0.550558	0.644059	0.0948113	1.27425e-05	-15.833	-0.595717	-1.09888	-2.12454	-5.53364	-8.17477	-32.5504	-34.4963	-36.9113	-33.3796	-32.6014	-34.8607	-26.4651	-35.3939	-32.9745	-35.5222	-32.2379	-33.7403	-38.0923	-31.8178	-35.9271	-34.6811	-33.528	-37.0296	-32.2307	-33.9932	-27.414	-38.0208	-24.8837	-31.0158
REGULATION OF MRNA STABILITY BY PROTEINS THAT BIND AU RICH ELEMENTS	Metabolism of RNA	0.468557	0.551067	0.614425	0.0294919	0.000351722	18.6978	-0.552876	1.6209	2.0255	7.24989	9.42246	42.7387	44.5301	47.4286	42.6666	43.3883	45.8108	35.1535	44.8513	42.6467	45.5471	42.8065	43.7808	47.6455	38.9121	47.2478	45.7953	46.1055	49.6137	42.3014	44.2896	34.8809	48.9288	35.6077	38.0556
TRNA MODIFICATION IN THE NUCLEUS AND CYTOSOL	Metabolism of RNA	0.583106	0.552952	0.39234	0.0461779	5.26947e-06	-15.1612	-0.698703	-0.833339	-2.88374	-5.10187	-7.17556	-26.8947	-28.4832	-30.1288	-27.5014	-27.1108	-28.6695	-22.0699	-29.5071	-26.8783	-29.1431	-26.9068	-27.9969	-30.6381	-25.9754	-29.7043	-28.7731	-27.4372	-29.8314	-26.9802	-28.2048	-22.6713	-31.7602	-21.0674	-25.752
HIV LIFE CYCLE	Disease	0.504557	0.557355	0.602255	0.0400531	0.0871463	4.81662	-0.756957	0.75804	0.805829	2.00683	2.00396	7.53192	8.57459	10.4514	8.50715	7.43755	8.84768	3.68276	8.18942	8.29621	9.16787	6.96876	8.13744	11.3154	8.17087	9.7314	8.78739	9.79261	11.1524	6.49553	7.92577	4.07987	8.57722	3.02092	7.54309
FGFR2 ALTERNATIVE SPLICING	Signal Transduction	0.423886	0.559007	0.483953	0.250631	0.575321	1.47573	-0.896177	1.23041	1.27044	1.43588	-1.23059	0.400801	2.77365	4.91237	3.81547	-0.11925	3.25078	-4.89252	0.506189	1.5945	3.29617	-0.478767	2.38864	5.17649	2.91101	4.69228	4.56918	4.46965	5.45545	-1.95481	2.36892	-4.28761	1.9539	-5.90071	-1.90667
METABOLISM OF COFACTORS	Metabolism	0.502553	0.560809	0.977365	0.29817	0.000204781	-10.8872	-0.426273	-1.18477	0.188015	-4.1421	-6.93312	-29.9367	-31.9407	-35.2181	-31.4433	-29.4813	-32.282	-23.4719	-32.0272	-30.1734	-32.9757	-29.7624	-31.1781	-35.9067	-30.2036	-34.6442	-32.4763	-30.663	-34.6865	-29.0086	-31.3202	-24.0483	-34.3791	-22.5112	-28.1076
SIGNALING BY ERBB2 IN CANCER	Signal Transduction	0.721017	0.5614	0.0522854	0.656167	0.129414	0.0837422	-1.33169	0.992933	3.21895	-0.524676	-2.61054	-2.56943	1.57478	3.45895	2.60672	-4.56469	1.35683	-7.36675	0.53728	-3.2472	2.22113	-2.07002	1.09853	3.21125	2.41173	3.66537	2.76922	-6.41928	3.0209	-3.82285	0.691205	-7.16798	1.39072	-7.69804	-0.885118
SIGNALING BY PDGFR IN DISEASE	Disease	0.622051	0.568405	0.0203964	0.0173887	0.631344	11.5557	-1.27674	1.2838	7.01458	3.57169	0.969478	8.93945	13.715	16.2543	14.6557	6.43571	13.7132	3.26307	12.4246	8.81149	14.273	9.03374	13.3038	17.1221	12.8627	15.5312	16.1498	4.64521	15.9628	7.15191	12.8134	3.83392	14.3314	2.31166	9.24649
MITOCHONDRIAL BIOGENESIS	Organelle biogenesis and maintenance	0.419668	0.575295	0.978228	0.13012	0.441938	-0.221039	-0.661494	0.329296	-0.0113188	-0.588075	0.378355	0.609382	-0.0365948	0.794005	0.186098	0.845277	-0.428898	-0.0572912	0.343733	0.464376	0.228514	0.716228	-0.231938	0.599096	0.769107	0.956429	-0.299743	0.787289	-0.624244	0.868472	-0.350759	0.0713249	0.370128	-0.271651	0.29974
NCAM1 INTERACTIONS	Developmental Biology	0.616385	0.576773	0.931051	0.0999943	5.44292e-06	-13.3827	-0.453068	-1.28355	0.359482	-4.4852	-9.25699	-33.389	-36.2158	-39.725	-35.3335	-33.075	-36.3244	-25.2264	-37.2391	-34.8391	-38.1801	-32.3204	-34.7685	-41.003	-34.2026	-38.6599	-36.276	-35.3968	-39.5353	-32.1462	-35.0401	-28.2291	-41.0734	-20.2219	-30.8485
CARBOXYTERMINAL POST TRANSLATIONAL MODIFICATIONS OF TUBULIN	Metabolism of proteins	0.423254	0.581924	0.856962	0.00912565	0.0233381	-6.66231	-0.560331	-0.841455	-0.389467	-3.27149	-3.00135	-12.5382	-14.7773	-16.2909	-14.5968	-11.7173	-15.3259	-8.81514	-14.0653	-12.439	-15.1185	-12.6114	-14.5258	-16.4562	-13.1489	-16.1531	-15.8034	-12.1758	-17.3885	-11.5338	-14.5009	-8.63247	-15.2722	-9.1196	-12.0538
CLASS B 2 SECRETIN FAMILY RECEPTORS	Signal Transduction	0.467733	0.58544	0.649609	0.111129	0.00042662	-4.28069	-0.346107	-0.546392	0.700193	-1.68472	-3.29616	-13.7603	-14.7907	-15.9913	-14.2855	-13.5579	-14.9869	-11.0469	-15.1418	-13.8667	-15.3029	-13.6818	-14.4132	-16.3244	-13.6762	-15.7137	-14.7931	-13.8511	-15.5603	-13.4406	-14.7576	-11.4216	-16.7237	-10.4223	-12.5053
RESPONSE OF MTB TO PHAGOCYTOSIS	Disease	0.557269	0.593176	0.500828	0.018654	3.1233e-05	46.9238	-0.629464	3.20395	6.47465	17.5151	22.934	92.9594	97.8764	105.942	94.11	93.4547	99.9826	74.2418	99.3695	95.8533	101.152	90.827	95.4627	108.934	89.5868	103.449	97.8794	102.594	110.163	89.7989	95.9104	77.3802	105.509	69.011	89.1369
RNA POLYMERASE II TRANSCRIPTION TERMINATION	Gene expression (Transcription)	0.439883	0.594743	0.266893	0.0109884	0.326918	5.25565	-0.721946	0.729672	1.40763	2.71538	1.13264	8.71487	9.88417	10.976	10.0469	9.08722	10.7062	4.95427	8.22188	9.24512	10.239	8.32416	9.62271	11.0216	9.28229	10.9379	10.684	12.8912	12.3199	7.56563	10.0608	4.55174	9.53103	5.62515	6.03996
HS GAG DEGRADATION	Metabolism	0.601685	0.598009	0.155324	0.00336537	0.00212436	-15.2664	-0.872594	-1.09924	-3.92754	-5.82023	-5.51866	-20.5681	-23.4695	-25.4984	-22.9423	-20.6608	-24.033	-13.6266	-23.2082	-21.93	-24.1963	-19.5645	-22.934	-26.0041	-21.4126	-25.077	-24.217	-23.4092	-26.8966	-19.5614	-22.8876	-16.6725	-24.8197	-8.55009	-20.5225
TRANSCRIPTION OF E2F TARGETS UNDER NEGATIVE CONTROL BY P107 RBL1 AND P130 RBL2 IN COMPLEX WITH HDAC1	Cell Cycle	0.470139	0.603124	0.586075	0.284887	0.467623	0.567352	-0.695728	0.605957	0.450881	0.830483	-0.714013	2.53233	1.92447	3.13634	2.24797	3.27712	2.5681	0.398439	0.353296	2.73384	2.14845	2.38385	1.75943	1.90854	1.95382	4.1595	2.49309	6.09766	2.99845	2.14891	2.39596	0.868079	1.66307	-0.384295	-1.82965
RETROGRADE TRANSPORT AT THE TRANS GOLGI NETWORK	Vesicle-mediated transport	0.779971	0.603247	0.367324	0.116483	0.945166	-0.296803	-1.09433	0.330264	0.438874	-0.697481	-0.0381956	-1.66991	-0.158031	0.351573	0.259026	-2.61254	-0.653473	-2.79985	0.135537	-1.60966	0.129126	-1.71431	-0.369621	1.07525	0.690766	-0.251491	-0.100757	-3.6195	0.023983	-2.20976	-0.924455	-2.68671	-0.348401	-2.98843	0.9421
TERMINATION OF TRANSLESION DNA SYNTHESIS	DNA Repair	0.441774	0.603614	0.22511	0.126309	0.938257	7.34159	-0.686672	-2.02725	3.31964	4.28077	-0.258824	18.7923	15.2296	14.1072	14.1599	21.3459	17.7314	20.7657	12.3222	19.8917	13.8632	17.9823	16.2364	13.0474	8.1753	14.9903	19.1471	27.5933	22.9875	18.8469	15.629	20.5747	12.2516	21.0841	12.4399
SIGNALING BY PTK6	Signal Transduction	0.530762	0.604852	0.183199	0.00285508	0.000238587	26.8681	-0.743513	1.68701	5.15881	10.59	11.1193	45.9527	48.278	50.5656	45.7632	47.1157	50.0247	37.5746	48.6792	46.9734	49.4425	45.2005	47.4199	51.4364	42.3015	49.8399	48.6479	52.8551	55.0186	44.82	48.0272	37.8052	52.1228	37.1903	42.9399
METABOLISM OF FAT SOLUBLE VITAMINS	Metabolism	0.626925	0.6054	0.680085	0.0235901	5.19981e-06	-15.3123	-0.579963	-1.03625	-1.33458	-5.19736	-8.78036	-29.5948	-32.9612	-35.0743	-31.8504	-29.6383	-33.2549	-21.9846	-33.9747	-30.2668	-34.1591	-29.0997	-32.0785	-35.6968	-30.0135	-34.5555	-33.3811	-31.0849	-35.8045	-29.0596	-32.2351	-24.1823	-36.9885	-18.3218	-28.9516
RRNA PROCESSING	Metabolism of RNA	0.562505	0.606302	0.523301	0.0327034	0.118335	12.2712	-0.846343	-2.00025	1.73324	5.60832	4.92961	16.7509	18.1486	17.7179	15.8177	17.3595	19.9754	14.3562	18.1566	19.8313	17.3001	14.4811	18.7738	21.3793	14.2444	14.6667	17.1288	24.0963	24.1917	14.6648	18.2889	14.8712	14.8425	13.498	23.6799
SIGNALING BY RETINOIC ACID	Signal Transduction	0.659263	0.606388	0.0416738	0.000439814	3.18852e-05	-23.185	-1.19175	-0.864767	-8.45319	-7.95022	-6.78158	-24.426	-26.7029	-30.2098	-26.2387	-23.4656	-26.8829	-18.154	-27.0261	-23.8619	-27.1868	-24.8417	-26.3463	-30.4815	-24.849	-29.9834	-27.3967	-22.8659	-28.4799	-23.7055	-26.2441	-18.039	-28.4902	-18.3457	-24.586
NGF STIMULATED TRANSCRIPTION	Signal Transduction	0.561253	0.60897	0.0998262	0.00154257	0.120009	11.805	-0.991213	0.866407	4.10576	5.25639	2.44287	13.6324	16.4831	18.0152	16.4629	13.9474	17.4315	7.05476	14.8514	12.6734	16.6234	14.3391	16.3798	16.9326	15.0253	18.9174	17.6609	14.2537	18.2362	13.8249	17.1096	7.14992	16.9313	6.89615	11.3849
HIV ELONGATION ARREST AND RECOVERY	Disease	0.243026	0.609849	0.380458	0.451889	0.427075	-2.4506	-0.646226	0.582228	-0.679822	-0.695658	-1.07512	-7.74892	-5.72734	-5.8351	-4.93008	-8.27778	-5.90837	-9.45491	-6.50674	-7.24913	-5.25845	-8.11719	-6.07283	-6.11094	-5.11637	-5.60524	-4.77484	-6.10818	-3.93551	-9.14562	-6.69752	-9.30008	-6.45889	-9.71297	-6.58647
MAPK6 MAPK4 SIGNALING	Signal Transduction	0.530548	0.610319	0.976402	0.0752126	4.78716e-05	13.3459	-0.469983	1.12586	0.0927652	4.68486	8.5683	35.9216	36.9583	39.9595	35.1297	36.6711	37.7888	29.0579	38.0191	36.5631	38.2826	35.449	35.9824	40.8585	32.7113	39.2104	37.145	39.7198	41.368	35.4517	36.3571	29.7422	41.3856	27.9174	32.4082
BBSOME MEDIATED CARGO TARGETING TO CILIUM	Organelle biogenesis and maintenance	0.752106	0.612236	0.101966	0.0879285	0.0173024	-6.29867	-0.988157	-0.703489	-1.98514	-1.50426	-2.80927	-5.51346	-8.64333	-9.27982	-8.71347	-4.27952	-8.0546	-2.49409	-9.57715	-4.18515	-9.1938	-6.49221	-8.23772	-9.24073	-9.63632	-9.3124	-7.94443	-0.542247	-8.28005	-5.77443	-7.96442	-2.04388	-9.48227	-3.24443	-9.7353
ANTIGEN ACTIVATES B CELL RECEPTOR BCR LEADING TO GENERATION OF SECOND MESSENGERS	Immune System	0.635998	0.61227	0.277974	0.0114988	7.92078e-07	-8.90149	-0.673888	-0.438892	-1.37278	-2.92028	-4.60844	-17.242	-17.5242	-18.7396	-16.585	-17.7178	-17.7251	-14.3504	-18.4641	-17.4608	-18.0051	-17.0809	-17.1699	-19.2472	-15.9301	-18.3165	-17.1307	-18.6807	-18.2089	-17.3326	-17.5316	-14.6984	-19.9169	-13.7705	-16.0427
ION CHANNEL TRANSPORT	Transport of small molecules	0.423114	0.614336	0.811282	0.0751735	0.376406	1.3416	-0.57535	0.392317	-0.221673	0.840148	0.723123	1.99544	2.81324	4.04973	3.01797	1.61499	2.97964	-0.163435	2.24052	2.40476	3.17423	1.69383	2.54724	4.21998	3.30018	3.90786	2.7828	2.85094	4.25093	1.12061	2.47113	0.232592	2.18692	-0.823479	2.32985
GLYCOSAMINOGLYCAN METABOLISM	Metabolism	0.430956	0.615263	0.65004	0.0255788	0.0083223	-6.71728	-0.554895	-0.685945	-0.903395	-2.84362	-2.97026	-13.8016	-15.379	-17.0918	-15.5401	-13.4766	-15.7554	-9.84617	-14.4988	-14.5554	-16.0778	-13.2461	-14.8641	-17.3235	-14.4132	-16.8988	-16.4792	-15.8467	-18.5536	-12.5285	-14.6361	-10.7544	-15.7619	-8.33247	-12.3937
COLLAGEN FORMATION	Extracellular matrix organization	0.418511	0.616291	0.687326	0.273184	0.001044	-3.72667	-0.287654	-0.552981	0.888928	-1.37546	-3.24014	-12.4545	-13.9059	-15.2207	-13.9315	-12.1118	-13.8879	-9.25052	-13.902	-12.5055	-14.4206	-12.4169	-13.5266	-15.4719	-13.0952	-15.0114	-14.6285	-12.7947	-15.4899	-11.8386	-13.2471	-9.30774	-14.8906	-9.15517	-12.2543
CASPASE ACTIVATION VIA EXTRINSIC APOPTOTIC SIGNALLING PATHWAY	Programmed Cell Death	0.486585	0.61681	0.244453	0.00446961	0.00425817	13.9019	-0.801397	-1.15606	2.32882	5.51331	6.05979	20.4913	22.0654	21.6129	19.9976	21.1451	23.2844	17.805	22.7753	19.7023	21.23	21.0727	22.681	22.3661	16.7186	20.9852	22.7302	19.3577	23.7771	21.8601	23.0873	17.3141	23.7036	18.623	21.2281
TRANSCRIPTION OF E2F TARGETS UNDER NEGATIVE CONTROL BY P107 RBL1 AND P130 RBL2 IN COMPLEX WITH HDAC1	Cell Cycle	0.472188	0.617896	0.587505	0.295167	0.461578	0.53611	-0.697334	0.580497	0.448209	0.811164	-0.723263	2.47001	1.84816	3.06651	2.17631	3.22114	2.48806	0.335343	0.277153	2.66661	2.05723	2.32514	1.69412	1.83362	1.8947	4.09392	2.41099	6.03445	2.87771	2.09582	2.3322	0.805339	1.56336	-0.447985	-1.86653
TIE2 SIGNALING	Hemostasis	0.650616	0.618451	0.00828601	0.689077	0.17291	5.76829	-1.60493	1.153	8.42865	0.624666	-3.28502	2.65249	6.93107	10.5841	8.31839	-0.105875	6.78643	-3.4264	5.27662	2.15896	7.63076	3.01614	6.41551	10.5713	7.87319	10.5948	8.68939	-1.66142	8.22606	0.516343	6.21058	-3.19709	6.91209	-3.80858	2.55084
COPII MEDIATED VESICLE TRANSPORT	Vesicle-mediated transport	0.369315	0.620419	0.457958	0.0174736	0.146389	-4.04065	-0.695463	-0.508661	-0.737079	-2.02943	-1.27414	-5.93318	-7.47887	-7.33234	-7.24191	-6.3161	-8.1389	-3.33924	-6.64963	-6.33483	-7.77663	-5.63723	-7.25946	-7.76581	-6.70668	-6.97111	-7.68793	-7.9029	-9.53384	-5.68137	-7.58092	-3.64938	-7.44081	-2.82236	-5.33099
FCGAMMA RECEPTOR FCGR DEPENDENT PHAGOCYTOSIS	Immune System	0.553901	0.622568	0.88214	0.134343	4.96845e-05	7.83545	-0.398153	0.62236	-0.420417	2.91885	5.33702	22.9917	24.3289	26.1911	23.4609	22.7916	24.6492	18.9426	24.962	23.1808	24.999	22.8523	23.8352	26.2913	21.9268	26.1075	24.7393	23.2426	26.4773	22.6112	23.9179	20.0208	26.8885	17.1457	21.7513
POST CHAPERONIN TUBULIN FOLDING PATHWAY	Metabolism of proteins	0.304215	0.637007	0.171066	0.434539	0.0967191	6.65857	-0.588754	-0.928259	1.93149	1.45422	3.27286	18.3476	15.8643	15.0499	14.3574	20.4898	16.2739	19.1329	17.2196	18.5152	15.6188	18.2241	16.0452	15.8214	14.257	14.4071	14.441	20.0736	14.9182	20.6563	16.8162	19.9623	17.5411	17.7507	16.6837
FCERI MEDIATED MAPK ACTIVATION	Immune System	0.527958	0.639291	0.0229236	0.0013811	0.00024655	-12.7515	-1.09634	-0.493607	-4.50888	-4.65469	-3.58792	-14.9098	-15.872	-17.1861	-15.829	-14.9569	-16.1063	-11.6974	-15.521	-14.9866	-16.0229	-14.8532	-15.7607	-18.0776	-15.0525	-16.4431	-16.4761	-15.1824	-16.0577	-14.8667	-16.1257	-11.7389	-16.9654	-11.6282	-13.1136
TRANSCRIPTIONAL REGULATION BY RUNX3	Gene expression (Transcription)	0.442044	0.650325	0.677124	0.0302426	0.00103641	11.8568	-0.490687	0.942547	1.09728	4.7393	6.02019	29.9523	31.3475	33.7481	30.5708	30.3695	32.3329	24.0028	30.691	30.8723	32.419	29.2743	30.558	34.5344	28.3345	33.0929	32.4345	34.6081	36.7285	28.674	30.5747	24.2217	33.0561	23.6379	26.7491
NEF MEDIATES DOWN MODULATION OF CELL SURFACE RECEPTORS BY RECRUITING THEM TO CLATHRIN ADAPTERS	Disease	0.417585	0.65052	0.961239	0.0423688	0.0042715	23.8636	-0.433661	2.25955	0.34582	11.3631	12.1547	71.9644	73.461	82.0385	71.6981	72.648	77.0156	56.9161	69.6642	73.9875	75.7362	70.4737	71.7845	83.5487	68.4503	80.7801	74.4046	82.1119	84.8099	68.8624	73.8979	57.9268	75.763	55.2316	59.4996
SIGNALING BY TYPE 1 INSULIN LIKE GROWTH FACTOR 1 RECEPTOR IGF1R	Signal Transduction	0.354586	0.656322	0.209307	0.0931492	0.0161137	-7.2072	-0.874616	0.625488	-1.27152	-2.18568	-3.75	-11.4037	-10.6319	-9.40537	-9.37369	-12.3809	-10.7665	-12.4415	-12.1262	-11.3345	-10.4208	-11.4547	-10.7874	-9.12803	-7.93307	-9.63649	-10.5742	-12.5998	-10.5091	-12.2933	-10.8695	-12.5288	-12.8378	-12.2959	-10.9403
INSULIN RECEPTOR SIGNALLING CASCADE	Signal Transduction	0.354586	0.656322	0.209307	0.0931492	0.0161137	-7.2072	-0.874616	0.625488	-1.27152	-2.18568	-3.75	-11.4037	-10.6319	-9.40537	-9.37369	-12.3809	-10.7665	-12.4415	-12.1262	-11.3345	-10.4208	-11.4547	-10.7874	-9.12803	-7.93307	-9.63649	-10.5742	-12.5998	-10.5091	-12.2933	-10.8695	-12.5288	-12.8378	-12.2959	-10.9403
HYALURONAN UPTAKE AND DEGRADATION	Metabolism	0.411029	0.658061	0.562705	0.00258364	0.30624	-6.15157	-0.656895	-0.721486	-1.01901	-3.71455	-1.41801	-9.66445	-12.0329	-13.1659	-12.0158	-9.13025	-13.2049	-5.78473	-10.0053	-9.88085	-12.1949	-9.50499	-11.9135	-12.9536	-11.6893	-13.3429	-12.2879	-12.6972	-15.6268	-7.70345	-12.2361	-4.55495	-9.95492	-7.83436	-10.0892
ANCHORING OF THE BASAL BODY TO THE PLASMA MEMBRANE	Organelle biogenesis and maintenance	0.422701	0.660708	0.311486	0.00341392	0.00356478	-5.31566	-0.690645	-0.341808	-0.925008	-2.33109	-2.05956	-9.30192	-10.1348	-10.3006	-9.58258	-9.36847	-10.6426	-7.81224	-10.0056	-9.47781	-10.3214	-9.17231	-9.99735	-10.5809	-9.12297	-10.0671	-9.96559	-10.4318	-11.3919	-8.94312	-10.3429	-7.61156	-10.6635	-8.14672	-8.90916
DOWNSTREAM SIGNALING OF ACTIVATED FGFR3	Signal Transduction	0.654982	0.670812	0.0575436	0.436332	0.133148	-0.255313	-1.37971	0.817818	3.69246	-1.08018	-2.86759	-2.34353	1.05888	3.80075	2.36571	-4.72377	0.691819	-6.62648	-0.095645	-2.94481	1.66665	-1.90047	0.611057	3.58165	2.37448	3.98332	2.3584	-6.62901	1.63502	-3.96167	0.314537	-6.52393	0.984112	-6.79739	-1.89524
DOWNSTREAM SIGNALING OF ACTIVATED FGFR1	Signal Transduction	0.654982	0.670812	0.0575436	0.436332	0.133148	-0.255313	-1.37971	0.817818	3.69246	-1.08018	-2.86759	-2.34353	1.05888	3.80075	2.36571	-4.72377	0.691819	-6.62648	-0.095645	-2.94481	1.66665	-1.90047	0.611057	3.58165	2.37448	3.98332	2.3584	-6.62901	1.63502	-3.96167	0.314537	-6.52393	0.984112	-6.79739	-1.89524
DOWNSTREAM SIGNALING OF ACTIVATED FGFR2	Signal Transduction	0.654982	0.670812	0.0575436	0.436332	0.133148	-0.255313	-1.37971	0.817818	3.69246	-1.08018	-2.86759	-2.34353	1.05888	3.80075	2.36571	-4.72377	0.691819	-6.62648	-0.095645	-2.94481	1.66665	-1.90047	0.611057	3.58165	2.37448	3.98332	2.3584	-6.62901	1.63502	-3.96167	0.314537	-6.52393	0.984112	-6.79739	-1.89524
DOWNSTREAM SIGNALING OF ACTIVATED FGFR4	Signal Transduction	0.654982	0.670812	0.0575436	0.436332	0.133148	-0.255313	-1.37971	0.817818	3.69246	-1.08018	-2.86759	-2.34353	1.05888	3.80075	2.36571	-4.72377	0.691819	-6.62648	-0.095645	-2.94481	1.66665	-1.90047	0.611057	3.58165	2.37448	3.98332	2.3584	-6.62901	1.63502	-3.96167	0.314537	-6.52393	0.984112	-6.79739	-1.89524
NON INTEGRIN MEMBRANE ECM INTERACTIONS	Extracellular matrix organization	0.597703	0.671721	0.840454	0.229993	3.04668e-06	-11.5154	-0.394457	-0.830834	0.833478	-3.48027	-8.86864	-32.5607	-34.9334	-37.4714	-33.7502	-32.6207	-34.9863	-25.7034	-36.4679	-33.1489	-36.2835	-32.1272	-33.9387	-38.3192	-32.1133	-36.7649	-35.1142	-33.7341	-37.006	-32.1753	-34.1785	-27.5106	-39.8755	-22.6913	-30.7884
SIGNALING BY INTERLEUKINS	Immune System	0.553285	0.672671	0.543406	0.349209	0.0001014	7.54975	-0.228315	0.785602	-2.86581	2.8822	7.53336	34.0899	36.2835	39.0512	35.1762	33.6727	36.6411	27.9983	37.18	34.3413	37.3265	33.9047	35.5149	39.2023	32.9099	38.9252	37.0648	34.6409	39.5801	33.2855	35.4656	29.2408	39.9402	25.9275	32.5795
NITRIC OXIDE STIMULATES GUANYLATE CYCLASE	Hemostasis	0.546604	0.677655	0.923698	0.145054	1.6094e-05	-11.5241	-0.427272	-0.685288	-0.297223	-3.72819	-7.4987	-32.5199	-33.9385	-35.7907	-32.6312	-33.0836	-34.396	-27.0362	-34.9355	-32.8361	-34.865	-32.287	-33.2559	-36.3612	-30.7471	-35.3153	-34.2012	-34.4113	-35.9853	-32.5526	-33.7603	-28.0507	-38.0866	-25.3452	-29.6837
N GLYCAN TRIMMING IN THE ER AND CALNEXIN CALRETICULIN CYCLE	Metabolism of proteins	0.525076	0.687669	0.848511	0.0363783	0.00144567	16.6518	-0.557686	1.32218	0.884132	6.76725	9.00037	36.1982	38.5712	44.0974	37.6418	36.2379	39.8253	25.2671	37.6545	37.9937	40.2427	34.8751	37.3395	45.4851	36.7736	42.9411	38.3653	43.11	45.1877	33.489	37.6803	26.4092	39.7559	23.3636	34.1521
EPH EPHRIN MEDIATED REPULSION OF CELLS	Developmental Biology	0.412566	0.69356	0.231619	0.0451438	0.363984	-3.50868	-0.907838	-0.39687	-1.40128	-1.28548	-0.821926	-3.77236	-5.23642	-5.94234	-5.63801	-3.36346	-5.21753	-1.50422	-4.71728	-4.37305	-5.46986	-3.32975	-5.06441	-6.45525	-5.11669	-5.51492	-6.07244	-4.57348	-6.45705	-2.87945	-4.72172	-2.13051	-5.03327	-0.460417	-4.19063
ACTIVATION OF THE MRNA UPON BINDING OF THE CAP BINDING COMPLEX AND EIFS AND SUBSEQUENT BINDING TO 43S	Metabolism of proteins	0.53806	0.694016	0.304757	0.00558949	0.00969536	43.9351	-0.809862	-3.3366	7.32131	17.9894	18.6245	62.1762	68.9289	70.8969	63.22	62.6418	72.8817	49.3704	69.8614	67.2738	67.796	58.42	69.7638	78.7091	57.6752	64.3866	67.8406	73.1482	81.9918	58.4392	69.2377	51.1389	66.5601	46.4229	75.3635
EGR2 AND SOX10 MEDIATED INITIATION OF SCHWANN CELL MYELINATION	Developmental Biology	0.490722	0.695229	0.216085	0.00798551	0.000211572	-13.3018	-0.649452	-0.630293	-2.60082	-4.83797	-5.86303	-26.4816	-27.1931	-29.0254	-26.364	-26.8222	-27.7223	-22.3878	-27.4068	-26.7038	-27.6982	-26.3179	-26.8209	-29.2982	-24.4628	-28.7981	-27.9482	-28.7934	-28.999	-26.0337	-27.2117	-22.4376	-29.8928	-22.305	-23.2634
INFECTION WITH MYCOBACTERIUM TUBERCULOSIS	Disease	0.601881	0.697881	0.538914	0.00894047	3.33291e-06	44.3612	-0.608965	1.90778	4.24225	15.8728	24.2462	88.4338	93.7771	96.9949	87.399	90.0054	95.9743	73.9122	98.702	89.1256	95.8297	87.9241	92.2647	99.4364	82.0671	94.9602	91.8422	92.9164	101.767	88.841	93.6571	75.7822	104.842	70.7955	88.4684
EUKARYOTIC TRANSLATION ELONGATION	Metabolism of proteins	0.552286	0.70236	0.32178	0.00853257	0.0120841	46.6207	-0.809814	-3.69378	7.41596	18.7806	20.4241	67.594	73.2998	74.1485	66.4596	68.622	77.3968	56.7826	75.5354	74.9769	72.4952	62.1539	73.8927	83.9137	61.5206	66.0108	70.5754	83.3826	88.7199	62.7177	72.8676	59.3156	70.49	52.5608	83.9444
SELENOAMINO ACID METABOLISM	Metabolism	0.561922	0.706094	0.290885	0.00715784	0.0158029	31.6819	-0.810298	-2.47303	5.32683	13.0404	13.3147	46.442	49.9786	50.6252	45.4884	47.2368	52.9767	39.2991	50.9061	51.4279	49.3484	42.7682	50.443	56.8397	41.9934	45.4465	48.4008	57.7122	60.7282	43.0467	49.876	40.9886	47.5995	36.4832	56.4171
PROGRAMMED CELL DEATH	Programmed Cell Death	0.586995	0.712372	0.409464	0.0114667	7.04864e-06	14.0323	-0.67967	0.518691	2.14102	5.19669	6.69459	25.3701	26.9204	28.4222	25.5135	25.581	27.5715	20.8041	27.7152	25.4213	27.3345	25.3323	26.6152	29.0015	23.3963	27.9394	27.2779	26.5816	29.577	25.1808	26.7694	20.9129	29.4788	20.6229	24.776
REGULATION OF EXPRESSION OF SLITS AND ROBOS	Developmental Biology	0.557419	0.712452	0.243129	0.00552127	0.00864804	30.7942	-0.810466	-2.14336	5.3681	12.4145	13.0117	45.8969	48.7944	49.547	44.5789	46.9901	51.5025	38.9647	49.8514	50.0377	48.2459	42.8457	49.1985	54.8382	40.7865	45.1377	47.7392	56.1387	58.1231	43.3307	48.8542	40.3565	47.8035	36.6451	53.2647
RESPONSE OF EIF2AK4 GCN2 TO AMINO ACID DEFICIENCY	Cellular responses to stimuli	0.545053	0.712761	0.315001	0.00851208	0.0132653	42.8851	-0.800668	-3.27761	6.96013	17.3655	18.5595	62.9417	68.2274	69.0549	62.1202	63.9054	72.0525	52.8496	69.9307	69.6005	67.5568	58.0352	68.7215	77.6257	57.5023	61.9126	65.9686	77.5624	82.608	58.4425	67.8303	55.2059	65.5703	48.9225	77.1978
SPHINGOLIPID METABOLISM	Metabolism	0.49278	0.7142	0.343316	0.0292249	0.000999536	-11.863	-0.873813	-0.528318	-3.26677	-4.43955	-4.15671	-16.1455	-18.1046	-19.7315	-17.8598	-15.8969	-18.4595	-11.6496	-17.82	-16.3472	-18.3738	-15.9968	-17.9061	-20.6245	-16.8605	-18.9874	-18.6925	-17.0211	-20.1677	-15.4472	-17.7762	-11.5307	-18.452	-11.8478	-16.7665
GENERATION OF SECOND MESSENGER MOLECULES	Immune System	0.432329	0.720067	0.81809	0.153564	0.00150882	22.9705	-0.344462	1.93279	-2.56278	10.5893	14.944	76.7594	81.3702	89.5774	80.0077	76.2779	84.1151	59.9774	78.4399	77.9002	83.4172	75.9189	79.8618	90.6077	75.722	88.7189	83.5791	82.3525	91.2489	73.8481	81.2616	61.631	84.8471	57.2214	67.7612
G ALPHA S SIGNALLING EVENTS	Signal Transduction	0.471525	0.724293	0.860798	0.0266104	0.00854113	-3.17484	-0.540089	-0.270446	-0.146428	-1.31271	-1.7157	-6.6209	-7.35625	-8.35962	-7.28888	-6.4388	-7.5261	-4.54884	-7.15163	-7.11236	-7.75645	-6.25877	-7.06136	-8.56976	-7.29518	-8.1845	-7.28363	-7.76108	-8.21588	-5.90988	-7.25019	-5.13597	-7.85017	-3.57028	-5.98739
INFECTIOUS DISEASE	Disease	0.512507	0.726903	0.557477	0.0105738	0.000178667	15.4224	-0.615097	0.766628	1.79757	6.04415	7.58065	30.2827	32.4046	34.6181	30.893	30.1367	33.2852	24.5771	32.942	31.1775	33.2656	29.6234	31.7702	35.6903	28.7788	33.7246	32.6548	32.5048	36.9057	29.1894	31.8371	25.6029	34.8402	22.8675	29.7781
REGULATION OF TP53 ACTIVITY THROUGH ACETYLATION	Gene expression (Transcription)	0.526587	0.732423	0.419367	0.222716	0.62481	1.2338	-0.764918	0.428431	0.72577	1.01802	-0.509984	3.29062	2.73931	3.91675	3.07507	3.89545	3.28998	1.37124	1.31394	3.4799	2.84823	3.15115	2.65905	3.24884	2.96155	4.47334	3.16967	6.55081	2.87087	2.83331	3.45762	1.25425	2.71678	1.56623	-1.02412
EFFECTS OF PIP2 HYDROLYSIS	Signal Transduction	0.70343	0.733209	0.015015	0.0014226	0.00696393	11.5254	-0.972775	0.504564	4.03839	3.95033	3.53663	14.6896	16.0187	18.4745	16.2961	14.8989	16.0255	9.11891	15.6256	13.5171	16.2319	15.5535	15.8616	17.9346	15.1259	18.9245	17.2712	15.6287	16.6377	14.607	15.7806	7.4103	17.0134	11.9666	13.3125
COLLAGEN DEGRADATION	Extracellular matrix organization	0.520563	0.734526	0.709766	0.314509	0.000129434	-8.79444	-0.294233	-0.651667	1.76116	-3.28447	-7.27113	-33.5216	-35.2984	-38.1915	-34.2838	-33.428	-35.8575	-27.2642	-35.715	-33.8866	-36.2684	-33.2526	-34.5836	-39.0151	-32.3587	-37.5052	-35.8881	-34.6187	-37.9827	-32.9518	-35.0074	-28.1725	-38.8068	-25.7502	-30.562
THE ROLE OF NEF IN HIV 1 REPLICATION AND DISEASE PATHOGENESIS	Disease	0.437115	0.734613	0.828785	0.0862662	0.00179538	25.0208	-0.367251	1.88997	-2.03452	11.8343	15.221	84.2664	87.1744	96.6724	85.0147	84.428	90.8168	66.9253	83.7699	86.0464	89.4472	82.9548	85.4998	97.7896	80.6041	95.7414	88.6902	93.4702	98.9725	80.8111	87.5545	68.3641	90.6701	64.5273	72.2697
SRP DEPENDENT COTRANSLATIONAL PROTEIN TARGETING TO MEMBRANE	Metabolism of proteins	0.555865	0.750345	0.231681	0.00419325	0.00703795	41.5882	-0.79906	-2.41197	7.28259	16.8659	17.4397	62.8355	67.0016	68.1449	61.4674	63.9768	70.6204	53.5377	68.2783	68.5249	66.5938	58.6433	67.3021	75.0604	56.6228	62.382	65.5046	75.96	79.6329	59.1835	67.0154	56.0414	66.1335	49.365	71.8529
ANTIMICROBIAL PEPTIDES	Immune System	0.522068	0.757056	0.690972	0.0278595	2.33953e-05	44.6081	-0.55493	1.8481	3.11176	14.578	26.9183	90.3364	99.3457	98.7355	92.5041	91.3192	100.358	77.0676	106.982	88.886	100.907	91.405	98.1953	100.772	84.4181	97.0384	99.2425	85.6417	103.728	93.5903	99.0095	79.5955	115.139	72.8543	93.3869
EUKARYOTIC TRANSLATION INITIATION	Metabolism of proteins	0.549768	0.760151	0.279901	0.00612497	0.0103816	38.8261	-0.80467	-2.32295	6.56901	15.7927	16.4644	57.2191	61.8981	63.236	56.6911	58.081	65.3	47.4375	63.1046	62.8511	61.5182	53.0692	62.1781	70.4498	52.5454	57.2246	60.1458	70.2663	74.4615	53.2069	61.6354	49.3204	60.1364	44.2993	68.0515
BIOLOGICAL OXIDATIONS	Metabolism	0.556444	0.762527	0.042786	0.0014202	0.00017552	-14.2918	-1.08337	-0.342472	-4.84313	-5.43164	-4.01707	-16.2849	-17.9719	-19.0578	-17.7017	-16.4363	-18.451	-12.207	-17.5052	-15.9024	-18.0247	-16.5667	-17.9331	-19.6511	-16.3092	-18.5634	-18.8621	-16.461	-19.352	-16.4265	-18.0906	-11.7067	-18.6784	-13.0409	-15.5498
RUNX2 REGULATES BONE DEVELOPMENT	Gene expression (Transcription)	0.420048	0.766821	0.671221	0.0325796	0.00309304	-9.71478	-0.571994	-0.554465	-0.988851	-3.83996	-4.88597	-21.8672	-22.4525	-25.0974	-21.6975	-21.7635	-23.0281	-17.607	-22.4832	-22.4164	-23.0589	-21.4625	-22.0056	-25.9267	-19.7975	-24.4064	-23.2808	-23.7409	-24.997	-20.9725	-22.2405	-17.8464	-24.7697	-17.208	-18.6724
CONSTITUTIVE SIGNALING BY LIGAND RESPONSIVE EGFR CANCER VARIANTS	Disease	0.382619	0.768238	0.9475	0.101758	0.387291	3.66641	-0.631526	-0.601995	-0.122103	2.16507	1.62344	5.00234	6.52563	8.8663	6.53767	4.65675	7.37537	0.294176	5.022	5.78879	6.35222	4.42285	6.6534	9.57232	5.62244	8.27795	7.30036	8.08093	10.4376	3.28708	6.15046	0.171561	3.81365	0.498535	7.03592
COSTIMULATION BY THE CD28 FAMILY	Immune System	0.36923	0.77251	0.872436	0.152122	0.0129533	8.825	-0.36709	0.767485	-0.906373	4.21566	5.51571	22.6318	26.298	28.7075	26.4367	21.8248	27.0731	15.6901	24.7508	23.4519	27.2861	22.0275	25.5699	30.1241	25.2442	27.527	27.4305	23.8358	30.0554	21.0203	25.8801	16.4725	27.1125	14.386	20.8146
BUTYRATE RESPONSE FACTOR 1 BRF1 BINDS AND DESTABILIZES MRNA	Metabolism of RNA	0.76059	0.774742	0.000687968	1.87736e-05	0.000228441	23.3786	-1.08007	0.616183	8.39392	7.43106	7.55367	26.9185	29.2664	32.3271	29.4642	24.899	28.9921	23.016	29.4745	24.7444	29.8323	28.5206	28.8495	32.1525	27.6314	32.4727	30.9915	21.0945	28.8575	26.4207	29.0459	20.2561	32.8129	27.6159	23.9105
REGULATION OF TP53 EXPRESSION AND DEGRADATION	Gene expression (Transcription)	0.408251	0.774873	0.909638	0.0337241	0.0237245	14.9061	-0.555012	1.15991	0.450221	6.76696	7.6889	27.5107	32.5249	33.971	31.0002	28.0636	34.4924	17.66	31.1784	30.0218	34.2656	25.6603	31.2424	37.0882	29.9889	31.3733	31.8429	36.7906	42.1539	24.5729	31.4278	17.5404	32.2315	17.8593	29.4232
SEALING OF THE NUCLEAR ENVELOPE NE BY ESCRT III	Cell Cycle	0.343287	0.787961	0.121042	0.462094	0.0134722	5.55362	-0.502621	-0.340877	1.52277	0.968723	3.06213	16.7266	15.3893	15.0127	14.3884	18.4031	15.5783	16.1492	16.435	17.1998	15.6818	16.3779	15.1739	17.0978	15.1193	13.2751	13.7794	17.2446	14.5649	18.8665	15.9836	17.2659	17.1377	14.2882	15.2637
SIGNALING BY NTRK3 TRKC	Signal Transduction	0.623971	0.791638	0.0693361	0.280446	0.0554509	-1.90114	-1.43146	0.488273	3.37425	-1.53772	-3.73767	-3.70717	-0.52821	2.02873	0.819739	-5.98211	-0.718305	-7.61288	-2.04897	-4.19328	-0.172768	-3.34898	-0.790115	1.84368	0.701709	2.18294	0.918098	-7.45414	0.0944088	-5.3933	-1.04339	-7.62156	-1.26098	-7.59842	-3.36229
RUNX3 REGULATES NOTCH SIGNALING	Gene expression (Transcription)	0.662617	0.792192	0.00490645	6.63378e-05	0.000817278	39.4013	-1.55366	0.677101	18.3498	13.2189	7.8325	31.348	35.9557	39.987	35.9195	29.9846	36.2123	21.8553	35.5565	30.0055	36.5931	32.3372	35.4861	39.557	33.125	40.3454	38.2482	28.6995	38.5188	30.4986	35.2897	21.4987	38.5206	22.4496	30.6162
GLUTAMATE NEUROTRANSMITTER RELEASE CYCLE	Neuronal System	0.407441	0.792231	0.252577	0.0198147	0.946458	4.1334	-0.811976	0.43078	1.65763	2.57381	-0.0980417	3.50886	6.5966	6.50451	7.20984	3.20375	7.43267	-0.0762232	4.29026	3.4852	6.51185	3.52629	6.65904	5.99566	4.77084	6.92856	9.24235	4.51012	9.94202	2.68121	6.42893	0.15481	5.50872	-0.461278	2.25949
SIGNALING BY FGFR2	Signal Transduction	0.510897	0.794794	0.246711	0.00771793	0.363869	7.85754	-0.888266	-0.506164	2.31576	3.96612	1.57566	10.0754	11.6051	13.9292	11.4996	10.2741	12.827	4.42868	9.61169	10.9232	11.0948	9.45062	11.981	14.3754	10.1707	13.5573	12.607	13.673	13.8946	8.91448	12.4	5.27125	9.77922	3.02439	9.33247
CYTOSOLIC TRNA AMINOACYLATION	Metabolism of proteins	0.586129	0.804934	0.809244	0.092053	0.347697	0.672114	-0.774127	0.336519	0.226229	1.49553	-1.04964	2.62237	1.86262	2.21421	1.55144	2.94621	2.92926	2.61687	0.423879	3.48952	1.93004	1.98342	1.81294	2.36332	1.22469	2.08995	1.82373	5.59017	3.7322	1.88862	2.60809	2.93519	1.19367	2.08635	-0.859099
INFLUENZA INFECTION	Disease	0.512579	0.811594	0.334643	0.00621562	0.00846909	29.6087	-0.748444	-1.36123	4.68388	12.0794	12.8454	46.6948	50.5775	52.4756	46.8744	46.7335	53.0553	38.6782	51.3331	50.3226	50.6182	44.0216	50.5475	56.8112	42.3723	48.8627	50.6261	54.8366	61.4295	43.4923	49.7056	40.2229	50.2149	36.1038	53.1968
SIGNALING BY FGFR1	Signal Transduction	0.34088	0.813831	0.720484	0.1511	0.118239	3.72416	-0.493718	-0.434145	-0.620428	1.78284	2.56175	6.84496	8.17604	10.0203	7.97949	6.68551	8.76771	2.75792	7.41086	7.63084	8.35608	6.26589	8.04337	10.5277	7.62755	9.59742	8.27277	9.68304	11.3142	5.4865	7.74913	3.09217	6.71815	2.20082	8.56537
BIOSYNTHESIS OF THE N GLYCAN PRECURSOR DOLICHOL LIPID LINKED OLIGOSACCHARIDE LLO AND TRANSFER TO A NASCENT PROTEIN	Metabolism of proteins	0.69386	0.815639	0.00622055	0.00115441	0.0550133	-5.85636	-1.2717	-0.169899	-2.63979	-1.89958	-1.31699	-4.89892	-6.60251	-7.03287	-6.66258	-4.71849	-6.52249	-2.28051	-6.65993	-4.94858	-6.63762	-4.86234	-6.57663	-8.10705	-6.34281	-6.13771	-6.92905	-4.13126	-7.29354	-4.95338	-6.21407	-2.44396	-6.4077	-2.00809	-7.0803
NONSENSE MEDIATED DECAY NMD	Metabolism of RNA	0.548623	0.821901	0.274869	0.00600727	0.00505394	40.6543	-0.796541	-1.69105	6.80665	15.8621	17.9856	60.2947	65.5628	67.3679	60.3989	60.7818	68.3998	49.7165	67.6982	65.8037	65.738	56.2353	65.4336	74.6954	56.2958	61.2617	63.8181	72.2768	77.9133	56.1837	64.5944	51.7336	65.4399	46.3546	71.4621
SIGNALING BY NTRK2 TRKB	Signal Transduction	0.623077	0.825178	0.500157	0.0738011	0.0346916	-4.95525	-1.24871	0.354052	0.853215	-2.36656	-3.44191	-7.15151	-4.58042	-2.65434	-3.28095	-9.14574	-4.94606	-9.84521	-5.72731	-7.72342	-4.28103	-6.7301	-4.80102	-2.97634	-3.03184	-2.38601	-3.48855	-10.9327	-4.53337	-8.43096	-5.11113	-9.90308	-5.32836	-9.74875	-6.39224
CONSTITUTIVE SIGNALING BY EGFRVIII	Disease	0.628827	0.829472	0.516325	0.0716533	0.0345052	-4.95676	-1.24738	0.343684	0.812378	-2.36074	-3.4084	-7.15125	-4.59888	-2.69556	-3.32133	-9.13228	-4.96014	-9.81105	-5.72328	-7.72972	-4.30253	-6.72502	-4.81723	-3.02371	-3.0886	-2.4221	-3.51527	-10.9542	-4.55368	-8.40351	-5.12273	-9.85617	-5.31554	-9.73585	-6.40285
CARGO TRAFFICKING TO THE PERICILIARY MEMBRANE	Organelle biogenesis and maintenance	0.667566	0.833256	0.0168583	0.00036156	0.000788098	-9.60294	-1.19448	-0.212657	-3.66258	-2.88749	-3.05286	-9.0212	-11.1247	-12.0824	-11.0124	-8.17929	-10.9605	-6.28537	-11.5663	-8.45474	-11.3947	-9.43859	-10.9257	-12.0773	-10.7199	-12.0866	-11.2561	-6.6818	-11.4047	-8.77829	-10.7828	-6.25049	-12.0614	-6.3435	-10.7412
SIGNALING BY FGFR3 FUSIONS IN CANCER	Disease	0.662298	0.8391	0.136798	0.202567	0.0470343	-3.36976	-1.24281	-0.391763	2.49708	-1.95638	-3.91046	-7.19324	-2.73499	-0.687382	-0.883856	-10.0153	-3.00627	-11.2001	-4.80558	-7.72692	-2.94911	-6.80001	-2.57723	-0.936932	-1.82498	-0.479424	-0.0995819	-12.0657	-2.07589	-9.1952	-3.37842	-11.0459	-4.7718	-11.4572	-4.86188
SIGNALING BY EGFR	Signal Transduction	0.523242	0.842932	0.768841	0.032582	0.105263	3.032	-0.747149	0.17534	0.301238	1.37058	1.36018	4.46002	5.24571	6.71299	5.11032	4.26795	5.53182	1.69829	4.93118	4.59108	5.35315	4.36344	5.16654	6.7725	4.83462	6.6634	5.34006	5.38145	6.52022	3.82255	5.13647	1.77736	4.93802	1.56651	4.91977
HIV INFECTION	Disease	0.487889	0.844212	0.636274	0.0209322	0.00124121	9.57726	-0.549397	0.325763	0.991634	3.97789	4.60774	22.3679	22.9297	25.6544	22.2769	22.7835	23.9145	17.1219	22.1038	23.2146	23.4999	21.7441	22.5095	26.3451	20.7344	25.0788	23.5623	26.2304	26.6168	21.4048	22.8336	17.6714	23.7719	16.206	19.3236
RNA POLYMERASE II TRANSCRIBES SNRNA GENES	Gene expression (Transcription)	0.209572	0.846129	0.934659	0.215995	0.182999	-1.72164	-0.584175	-0.135349	-0.0406879	-0.715392	-0.965561	-5.33078	-4.54687	-4.62651	-3.74767	-5.67339	-4.83484	-5.6996	-5.14183	-4.86737	-4.44474	-5.67225	-4.62213	-4.54248	-3.60137	-4.69654	-3.86959	-4.54777	-4.48792	-6.12363	-4.97361	-5.44794	-5.25356	-6.11902	-4.95561
SYNTHESIS OF PC	Metabolism	0.23855	0.846704	0.892238	0.329337	0.196595	-0.356326	-0.506087	-0.188238	0.0936581	0.641316	-1.0913	-2.04973	-1.40984	-0.908798	-0.797099	-2.54682	-1.0267	-2.7486	-2.92285	-2.23049	-1.8193	-1.91653	-1.10813	-1.21614	-1.5949	-0.652678	-0.132268	-2.44229	-0.860731	-2.58863	-1.09309	-3.07541	-2.81057	-2.20391	-3.10997
METABOLISM OF WATER SOLUBLE VITAMINS AND COFACTORS	Metabolism	0.483447	0.849922	0.622181	0.52339	0.0130962	-1.5095	-0.53825	-0.131067	0.283265	-0.290057	-1.5027	-3.33423	-3.49761	-4.52138	-3.37356	-3.27637	-3.34986	-1.80316	-3.92673	-3.76162	-3.89588	-3.01932	-3.20415	-5.14778	-3.73697	-3.99938	-3.07071	-4.42782	-4.01017	-2.81578	-3.08574	-1.84248	-3.96335	-1.73763	-3.8657
HOST INTERACTIONS OF HIV FACTORS	Disease	0.478015	0.854658	0.715934	0.0208552	0.00121361	13.611	-0.518991	0.433193	1.08337	5.78378	6.74381	34.6254	34.8996	39.1119	33.7044	35.2665	36.482	27.3346	33.7737	35.5699	35.6015	33.9294	34.3824	39.6991	31.3281	38.6226	35.6847	39.9759	40.1047	33.3827	35.0329	27.9159	36.2724	26.3657	29.6092
PARASITE INFECTION	Disease	0.518005	0.855031	0.772809	0.0439032	4.84964e-05	8.50498	-0.481716	0.212437	0.542637	3.14156	4.82079	21.7335	22.5416	23.9598	21.5621	21.9911	23.1049	18.2214	22.9024	22.0129	22.9394	21.5276	22.2484	23.8427	19.8189	24.0573	23.0149	23.3354	24.836	21.4534	22.4124	19.1251	24.5428	16.7154	20.1685
DEVELOPMENTAL BIOLOGY	Developmental Biology	0.549288	0.858257	0.390459	0.00450565	0.000111539	10.3393	-0.695631	0.25176	1.37987	3.92198	5.03741	18.034	19.2801	20.263	18.001	18.154	19.8587	14.7593	20.0263	18.7647	19.7149	17.4957	18.9597	21.4573	17.1899	19.2678	18.6769	19.8991	21.9765	17.4559	19.0115	15.1645	20.4304	14.084	19.3527
SIGNALING BY FGFR2 IN DISEASE	Disease	0.541269	0.865198	0.484291	0.0670209	0.0217809	-5.56509	-1.23891	-0.230442	0.768221	-2.29741	-4.0359	-7.97721	-5.45397	-3.87826	-3.97505	-9.49586	-5.65964	-10.9556	-7.12756	-7.8854	-5.73503	-8.04486	-5.24687	-3.98883	-4.77748	-3.78612	-3.30635	-9.15043	-4.86538	-9.63403	-5.97735	-10.77	-7.3883	-11.2651	-6.693
PERK REGULATES GENE EXPRESSION	Cellular responses to stimuli	0.485725	0.870163	0.701168	0.0228128	0.0127713	-7.16444	-0.603191	-0.250739	-0.740165	-2.91898	-3.5053	-11.9669	-14.3542	-15.7687	-14.2758	-11.8672	-14.8641	-6.9137	-13.5699	-12.3062	-14.6486	-11.7168	-14.1373	-16.0683	-12.7875	-15.5191	-15.516	-13.1499	-16.1182	-11.3541	-14.3624	-7.86927	-15.3341	-5.32108	-10.6295
REGULATION OF SIGNALING BY CBL	Signal Transduction	0.507991	0.87209	0.606285	0.030675	0.00105644	21.3317	-0.620885	-0.603423	2.6322	7.91229	10.7872	39.6149	42.9435	47.8752	41.8398	39.7362	44.1362	28.0448	42.374	41.113	43.3681	38.5111	42.6307	49.8799	38.976	46.2045	44.2263	45.1799	50.1225	37.5587	41.7416	29.0924	42.3567	26.2988	42.4027
INTERLEUKIN 7 SIGNALING	Immune System	0.457283	0.875412	0.154388	0.584005	0.00145166	-0.522614	0.140113	0.730662	-16.7071	3.05879	13.1257	53.3222	59.4913	67.1287	59.6366	50.908	60.7857	38.5632	57.0261	53.9508	61.3129	52.859	58.149	67.6761	57.166	66.6724	61.6955	54.5136	67.0441	49.4657	58.2824	39.7753	60.8749	36.543	50.6114
TRNA PROCESSING IN THE NUCLEUS	Metabolism of RNA	0.307323	0.876162	0.0961035	0.109582	0.0835119	-4.16805	-0.732927	0.141638	-1.08579	-1.31303	-1.76923	-7.33104	-7.41376	-5.78845	-6.7354	-7.94734	-7.56313	-8.37357	-8.08511	-7.3324	-7.3795	-7.33004	-7.43901	-5.93345	-6.39249	-5.66762	-7.02116	-7.64281	-7.03702	-8.06915	-7.77358	-8.48302	-8.6405	-8.19115	-7.15948
NETRIN 1 SIGNALING	Developmental Biology	0.450891	0.879029	0.590144	0.0440979	0.00128233	-5.55023	-0.637816	-0.140737	-0.924723	-2.02598	-2.59952	-9.84082	-10.9721	-12.0933	-10.9189	-9.54382	-11.073	-7.26335	-10.8684	-10.0663	-11.1743	-9.67468	-10.823	-12.7251	-10.4957	-11.5669	-11.2716	-9.31912	-11.5779	-9.6337	-10.8711	-8.00524	-11.53	-6.02687	-9.76559
CYTOSOLIC SULFONATION OF SMALL MOLECULES	Metabolism	0.466347	0.879662	0.936135	0.0361802	0.0738163	-5.66249	-0.687517	0.278477	-0.111904	-2.74807	-2.80252	-7.87404	-9.88741	-9.13205	-8.50143	-8.57339	-11.01	-4.9204	-9.8285	-7.63197	-9.59491	-8.0524	-10.1029	-10.2036	-6.73513	-8.23906	-9.97335	-8.71461	-10.3203	-8.51691	-11.2859	-4.1942	-11.8744	-6.13073	-6.41873
AURKA ACTIVATION BY TPX2	Cell Cycle	0.426562	0.882289	0.240682	0.00300849	0.202136	-4.63416	-0.735382	-0.157185	-1.07249	-2.44527	-1.11641	-7.23494	-8.28087	-8.34249	-7.98567	-7.27426	-9.04925	-5.64323	-7.34211	-7.60933	-8.28531	-6.95907	-8.2776	-8.78629	-7.18716	-7.97266	-8.6511	-8.92142	-10.0032	-6.61539	-8.66768	-5.3827	-8.00918	-6.07746	-6.23034
DOWNREGULATION OF TGF BETA RECEPTOR SIGNALING	Signal Transduction	0.531753	0.884763	0.534664	0.011706	0.00193551	27.3364	-0.677681	0.687762	3.39805	11.0798	12.8585	46.2106	51.4731	55.3167	48.8766	47.2786	53.8514	31.8206	50.8811	48.4566	52.6142	44.5556	50.6323	57.7593	45.1681	53.2812	51.9671	56.0525	62.3618	43.769	50.4473	33.0773	52.2622	29.726	48.5793
TGF BETA RECEPTOR SIGNALING ACTIVATES SMADS	Signal Transduction	0.531753	0.884763	0.534664	0.011706	0.00193551	27.3364	-0.677681	0.687762	3.39805	11.0798	12.8585	46.2106	51.4731	55.3167	48.8766	47.2786	53.8514	31.8206	50.8811	48.4566	52.6142	44.5556	50.6323	57.7593	45.1681	53.2812	51.9671	56.0525	62.3618	43.769	50.4473	33.0773	52.2622	29.726	48.5793
SIGNALING BY ROBO RECEPTORS	Developmental Biology	0.545762	0.889274	0.233647	0.00280864	0.00199531	27.2524	-0.772525	-0.607921	4.63268	10.8416	11.7781	42.6728	45.7005	47.1997	42.3455	43.143	47.7343	35.6256	46.7544	45.6808	45.9943	40.4564	45.484	51.1276	39.2765	43.9264	44.903	49.885	53.5436	40.4463	45.4106	36.8707	46.6727	33.5505	46.8907
CD28 DEPENDENT PI3K AKT SIGNALING	Signal Transduction	0.267633	0.894765	0.481756	0.05386	0.212773	4.76741	-0.186982	0.410004	-3.01645	3.95389	3.82997	11.7894	16.1268	19.1098	17.4739	10.4107	17.3025	4.13669	12.2168	13.0252	17.1873	10.8789	15.3453	21.085	17.5739	17.4638	17.3905	13.7629	21.5098	9.06982	15.6196	4.3752	13.3427	3.73917	10.3403
CTLA4 INHIBITORY SIGNALING	Immune System	0.360989	0.897943	0.818288	0.173659	0.00264359	9.00556	-0.38248	0.295468	-0.681179	3.49764	6.1891	28.4156	29.4353	31.462	27.8871	29.3903	30.7367	22.5211	29.2865	28.577	29.9143	28.2967	29.0823	32.3563	26.0648	30.7168	29.4057	28.7681	30.338	29.6392	30.8962	24.6448	33.4249	18.9816	22.3893
SIGNALING BY FGFR3	Signal Transduction	0.386894	0.902021	0.846685	0.133636	0.0248337	6.41791	-0.501039	-0.274892	-0.466076	2.44775	4.43624	12.5659	14.5297	16.8649	14.2418	12.2502	14.8995	7.20716	14.2784	13.3466	14.9197	11.9906	14.2423	17.4933	13.4916	16.3412	14.867	15.3331	18.0588	11.0171	13.6358	7.61081	13.8367	6.53443	15.0147
CELLULAR RESPONSES TO EXTERNAL STIMULI	Cellular responses to stimuli	0.563697	0.911975	0.218095	0.00384978	8.11503e-05	19.3388	-0.738549	0.272319	3.37033	7.00643	8.96199	32.7284	34.2796	36.3724	32.3424	33.0995	35.0769	27.0684	35.548	34.3011	34.9853	31.5696	33.7596	38.672	30.6623	34.456	33.7426	36.4091	38.2947	31.7757	33.7897	28.2436	36.6609	25.1096	33.6931
BMAL1 CLOCK NPAS2 ACTIVATES CIRCADIAN GENE EXPRESSION	Circadian Clock	0.660927	0.91255	0.348777	0.752247	0.0367009	5.22704	-0.966298	0.20764	1.53993	0.366049	3.32106	5.37208	6.96988	9.53928	7.18284	4.41718	5.80128	1.31327	8.72214	3.52761	7.39422	6.73117	6.65722	7.97928	7.72643	10.8393	6.72984	0.750971	5.13943	5.88366	6.06602	1.29726	8.86584	1.33997	8.48262
TCR SIGNALING	Signal Transduction	0.482248	0.913861	0.899154	0.0591354	0.000239612	17.8245	-0.446191	0.325278	0.613145	7.03719	10.1742	48.7995	50.6445	55.3838	49.2576	49.1876	52.1952	39.067	49.8377	49.6677	51.5195	48.1598	49.9998	56.2001	45.8671	54.7035	52.083	53.247	56.2985	47.5639	50.5539	40.2718	53.3486	37.059	43.9861
SIGNALING BY FGFR4 IN DISEASE	Disease	0.629023	0.913869	0.0270373	0.893888	0.119368	1.96932	-1.36653	-0.270817	6.34194	-0.246	-4.12662	-2.16127	3.65583	6.66939	5.7436	-5.56655	3.68628	-8.3442	0.731877	-2.54358	3.35171	-1.87957	3.87992	6.66992	3.99834	6.66894	7.19799	-7.21659	5.23391	-4.90653	3.06722	-8.01867	1.19933	-8.88675	-0.0472094
METABOLISM OF RNA	Metabolism of RNA	0.52792	0.918548	0.269248	0.00596118	0.0276897	9.51691	-0.795985	0.197872	1.88115	4.09301	3.54274	14.2483	15.73	16.8695	14.9296	14.3883	16.6019	10.3993	15.3049	15.5023	15.984	13.3243	15.5429	18.2804	13.6767	15.6938	15.9737	18.1968	19.5503	12.8649	15.4225	10.5687	15.4383	10.1169	15.0827
NERVOUS SYSTEM DEVELOPMENT	Signal Transduction	0.572875	0.921252	0.254766	0.00190679	0.000152815	12.8091	-0.758711	0.168435	1.93998	4.87545	5.99367	20.7694	22.06	22.8886	20.3484	20.9977	22.7992	17.4562	23.12	21.7399	22.4496	20.0544	21.773	24.5479	19.3039	21.5059	21.2189	22.9825	25.1361	20.2037	21.8644	17.9379	23.446	16.6533	22.5767
IRS MEDIATED SIGNALLING	Signal Transduction	0.360432	0.924223	0.195696	0.0860183	0.00522187	-8.05347	-0.790616	-0.126905	-1.34439	-2.36379	-4.34529	-14.7345	-13.6968	-12.9703	-12.1713	-15.7924	-13.7602	-15.3091	-15.6836	-14.5645	-13.9373	-14.8598	-13.5196	-12.6587	-11.0643	-13.2299	-13.0939	-15.9154	-13.5778	-15.7432	-13.8331	-15.3895	-17.098	-15.1751	-13.3261
SPHINGOLIPID DE NOVO BIOSYNTHESIS	Metabolism	0.487491	0.926947	0.350711	0.0344675	0.000109078	-11.4887	-0.762789	-0.121899	-2.56496	-4.04788	-4.87588	-18.2154	-19.6156	-21.0837	-19.1104	-18.1933	-19.8871	-14.3102	-19.8353	-18.2988	-19.7653	-18.1539	-19.5054	-21.8915	-17.4597	-20.4104	-20.486	-19.0303	-21.3261	-17.8585	-19.3115	-14.1209	-20.8222	-14.6256	-18.1905
ATF4 ACTIVATES GENES IN RESPONSE TO ENDOPLASMIC RETICULUM STRESS	Cellular responses to stimuli	0.462895	0.934783	0.753821	0.0252547	0.0571354	-5.83315	-0.602596	-0.126667	-0.527353	-2.57452	-2.73128	-8.72939	-11.2861	-12.4577	-11.3688	-8.60242	-11.8625	-3.82523	-10.1638	-9.05267	-11.4568	-8.49119	-11.1604	-12.5743	-9.84713	-12.3605	-12.6369	-9.96857	-13.0328	-8.05595	-11.3944	-4.79837	-11.8056	-2.20333	-7.42741
REGULATION OF TP53 ACTIVITY	Gene expression (Transcription)	0.302769	0.937896	0.552773	0.909555	0.371975	-0.901541	-0.567583	0.0594674	-0.291039	0.0510997	-0.661601	-2.52907	-2.20565	-1.57109	-1.84492	-2.48081	-1.9062	-3.93076	-3.2257	-1.81437	-1.95227	-3.0557	-2.39235	-1.15357	-1.29994	-1.91902	-2.29906	0.243834	-0.82655	-3.57067	-2.33806	-4.12174	-3.50517	-3.61246	-2.75992
O LINKED GLYCOSYLATION OF MUCINS	Metabolism of proteins	0.447337	0.939429	0.275511	0.014443	0.000208977	-8.7159	-0.580499	-0.0798077	-1.57858	-3.21243	-3.92489	-18.7741	-19.466	-20.2468	-18.8243	-19.1439	-19.982	-16.102	-19.4455	-19.0292	-19.6618	-18.5862	-19.3218	-20.9101	-17.7508	-19.6941	-19.7189	-19.3786	-20.2475	-19.05	-19.8758	-16.8687	-21.1043	-14.8243	-16.6808
GOLGI CISTERNAE PERICENTRIOLAR STACK REORGANIZATION	Cell Cycle	0.698281	0.944092	0.299271	0.00404961	0.0230168	-3.16805	-0.747952	0.0461777	-0.536411	-1.34747	-1.28417	-4.37662	-5.31336	-5.62375	-5.10093	-4.50197	-5.63705	-2.44247	-5.03898	-5.01211	-5.42037	-3.90837	-5.2345	-6.20118	-5.75342	-5.14255	-4.55718	-5.33425	-5.89268	-4.16906	-5.53479	-3.56533	-4.70946	-0.571036	-5.58819
DARPP 32 EVENTS	Signal Transduction	0.70816	0.947573	0.0749609	0.144602	0.0189338	8.34985	-0.926853	-0.117864	2.9834	1.68695	3.67949	8.25225	11.5056	13.6401	12.2774	6.54372	10.4818	3.83391	12.2361	7.37756	11.6332	8.89676	11.4116	13.7185	11.1664	13.5748	13.2032	3.12164	10.6794	7.91255	10.4027	4.4414	12.8631	2.82143	11.1911
MITOTIC PROPHASE	Cell Cycle	0.600093	0.952786	0.0797119	0.00219053	0.0139371	5.70773	-1.14275	0.041836	2.12107	2.02732	1.55933	6.28479	6.77344	8.29623	6.66352	6.02425	6.88704	3.97503	6.72577	5.97766	6.78991	6.5111	6.7613	8.6841	6.01811	7.973	7.20137	5.85101	7.72694	6.09354	6.55107	3.37254	6.8121	4.97919	6.5819
TP53 REGULATES TRANSCRIPTION OF ADDITIONAL CELL CYCLE GENES WHOSE EXACT ROLE IN THE P53 PATHWAY REMAIN UNCERTAIN	Gene expression (Transcription)	0.167793	0.956519	0.785587	0.428049	0.0659362	3.00889	-0.182705	-0.0903606	-0.645368	1.26813	2.38613	17.2273	17.9517	20.2285	18.8551	16.9097	18.0714	13.6567	16.5001	18.1369	18.7258	16.5571	17.3813	20.306	17.8162	20.164	19.7209	19.3922	20.2818	15.9166	17.1872	14.9637	18.3905	11.4783	13.3494
CONSTITUTIVE SIGNALING BY ABERRANT PI3K IN CANCER	Disease	0.274928	0.961136	0.940218	0.647248	0.696447	-0.0187525	-0.595117	0.0422362	0.0607396	0.276731	-0.356223	-1.08209	-0.387664	1.20528	0.549182	-1.90224	-0.500139	-2.79196	-1.479	-0.744719	-0.304504	-1.33068	-0.448939	1.51076	0.748606	0.950708	0.382996	-1.60858	0.388743	-2.0197	-0.855692	-2.30911	-1.91221	-3.59671	-0.75697
SIGNALING BY FGFR4	Signal Transduction	0.40962	0.966841	0.952702	0.0693536	0.0245504	8.62033	-0.543368	0.108751	-0.178509	3.669	5.12984	16.7007	19.0332	21.8641	18.4751	16.3737	19.7972	10.1734	18.4636	17.7928	19.6705	15.8961	18.5636	22.7645	17.6591	21.1138	19.1551	20.3593	23.7141	14.7795	18.2304	10.768	18.4469	9.18245	18.4916
NEGATIVE REGULATORS OF DDX58 IFIH1 SIGNALING	Immune System	0.272204	0.968154	0.204954	0.0493453	0.493583	23.1264	-0.596158	0.298564	7.34714	11.1824	4.59683	53.3389	53.101	52.0217	51.6178	54.6512	56.4645	52.8533	49.2542	51.5909	51.7202	54.6268	54.1184	48.3276	38.9702	55.1002	62.1574	57.4214	64.9288	53.5431	53.0788	50.1899	53.9033	57.2923	41.5057
G ALPHA Q SIGNALLING EVENTS	Signal Transduction	0.838383	0.968934	5.82025e-05	6.85852e-06	5.31272e-05	10.1706	-1.38302	-0.0271334	4.40376	2.96514	2.80168	8.48735	10.3133	11.3156	10.2279	8.20318	9.98594	5.09583	11.0035	8.06156	10.4762	8.80109	10.1932	11.7323	9.59722	10.9683	10.7534	7.01349	10.3601	8.67905	9.8363	5.22927	11.4481	4.87344	10.2623
FLT3 SIGNALING IN DISEASE	Signal Transduction	0.392409	0.978904	0.859879	0.0486426	0.154423	9.19366	-0.507144	0.10261	-0.914568	4.94516	5.16307	16.8295	20.5765	26.9966	21.6312	14.3147	21.2232	7.25067	17.9944	18.7021	21.444	15.4497	19.9373	30.265	21.412	24.2729	21.8138	18.2351	27.1801	12.7466	18.8405	7.5129	16.887	6.81361	19.8401
DOWNREGULATION OF ERBB2 SIGNALING	Signal Transduction	0.52975	0.99006	0.516307	0.0130969	0.00298177	16.2396	-0.682283	0.037691	1.80685	6.6332	7.79959	28.5758	30.6418	32.1705	28.2847	30.3968	32.5412	20.4462	30.5589	29.9908	31.132	27.5331	30.2806	33.5817	25.9215	30.9944	30.254	36.8614	38.2297	27.811	30.2658	20.9035	30.6643	19.6841	30.3833

## Sheet: Pre-Post root analysis
Root	Progression=YES	Progression=No	Non progression=Yes	Non progression=No		YES/Progressors	YES/Non-progressors
Autophagy	0	21	1	525		0	0.00190476
Cell Cycle	0	21	35	491		0	0.0712831
Cell-Cell communication	0	21	2	524		0	0.00381679
Cellular responses to stimuli	0	21	12	514		0	0.0233463
Chromatin organization	0	21	3	523		0	0.00573614
Circadian Clock	0	21	2	524		0	0.00381679
Developmental Biology	1	20	15	511		0.05	0.0293542
Disease	0	21	54	472		0	0.114407
DNA Repair	0	21	17	509		0	0.0333988
DNA Replication	0	21	2	524		0	0.00381679
Extracellular matrix organization	0	21	8	518		0	0.015444
Gene expression (Transcription)	2	19	34	492		0.105263	0.0691057
Hemostasis	0	21	9	517		0	0.0174081
Immune System	2	19	51	475		0.105263	0.107368
Metabolism	3	18	63	463		0.166667	0.136069
Metabolism of proteins	0	21	37	489		0	0.0756646
Metabolism of RNA	0	21	20	506		0	0.0395257
Muscle contraction	0	21	3	523		0	0.00573614
Neuronal System	3	18	5	521		0.166667	0.00959693
Organelle biogenesis and maintenance	0	21	9	517		0	0.0174081
Programmed Cell Death	0	21	5	521		0	0.00959693
Protein localization	0	21	4	522		0	0.00766284
Reproduction	0	21	1	525		0	0.00190476
Sensory Perception	0	21	2	524		0	0.00381679
Signal Transduction	8	13	105	421		0.615385	0.249406		P<0.05
Transport of small molecules	1	20	11	515		0.05	0.0213592
Vesicle-mediated transport	1	20	16	510		0.05	0.0313725

## Sheet: Legend
Pre-post comparison
R2: adjusted R2 of regression model
p: p values in regression models (future status of evlution; clinical clusters)
Constant…: regression coefficents
Pre/post: average values at baseline and at 4 years
Evolving/Stable: average values in evolving or stable pre-SSc patients
CL1-3: clinical clusters (the only-PreSSc patients in HC cluster is included in cluster 1)
